# Supplementary material for: Effect of an oxygenating agent on oral bacteria in vitro and on dental plaque composition in healthy young adults
Source: Front Cell Infect Microbiol. 2014 Jul 23;4:95. doi: 10.3389/fcimb.2014.00095 (PMC4107829; doi:10.3389/fcimb.2014.00095)
Supplement: Supplementary file 1 [file Presentation1.ZIP]

Archive with 2 entries (2 files):
- Datasheet 1.FASTA
- Datasheet 2.txt
