# Supplementary material for: Effect of an oxygenating agent on oral bacteria in vitro and on dental plaque composition in healthy young adults
Source: Front Cell Infect Microbiol. 2014 Jul 23;4:95. doi: 10.3389/fcimb.2014.00095 (PMC4107829; doi:10.3389/fcimb.2014.00095)
Supplement: Supplementary file 1 [file Presentation1.ZIP › Datasheet 1.FASTA]

>0 PE.140_223855
CACGCGGTAAACGATGAATACTAGGTGTTGGTGCCCGAAGGGCATCGGTGCCGTCGCAAACGCAATAAGTATTCCACCTGGGGAGTACGTTCGCAAGAATGAAACTCAAAGGAATTGACGGGGACCCGCACAAGCAGTGGAGCATGTGGTTTAATTCGAAGCAACGCGAAGAACCTTACCAAATCTTGACATCCTTCTGACCGCACCGTAATGGGTGCTTTCCTTCGGGACAGGAGTGACAGGTGGTGCATGGTTGTCGTCAGCTCGTGTCGTGAGATGTTGGGTTAAGTCCCGCAACGAGCGCAACCCCTATTGCCGGTAGCCAGCAGGTAAAGCTGGGCACTCCGGCGAGACTGCCCGGGATAACCGG
>1 PE.112_88302
CACGCTGTAAACGATGGATACTAGCTGTTTGGCGCAAGCTGAGTGGCTAAGCGAAAGTGATAAGTATCCCACCTGGGGAGTACGCACGCAAGTGTGAAACTCAAAGGAATTGACGGGGGCCCGCACAAGCGGTGGAGCATGTGGTTTAATTCGATGATACGCGAGAACCTTACCAAGGTTTAAATGGAGACTGACAGGTGTAGAGATACGCCCTTCTTCGGACAGTTTTCAAGGTGCTGCATGGTTGTCGTCAGCTCGTGCCGTGAGGTGTCAGGTTAAGTCCTATAACGAGCGCAACCCCTATTGTTAGTTACCAGCAAGTAAAGTTGGGGACTCTAGCAAGACTGCCGGTGTAAACCGT
>10 PE.108_49081
CACGCCGTAAACGATGTCGATTTGGAGGCTGTGTCCTTGAGACGTGGCTTCCGGAGCTAACGCGTTAAATCGACCGCCTGGGGAGTACGGCCGCAAGGTTAAAACTCAAATGAATTGACGGGGGCCCGCACAAGCGGTGGAGCATGTGGTTTAATTCGATGCAACGCGAAGAACCTTACCTGCCTTGACATGTCTGGAATCCTGTAGAGATACGGGAGTGCCTTCGGGAATCAGAACACAGGTGCTGCATGGCTGTCGTCAGCTCGTGTCGTGAGATGTTGGGTTAAGTCCCGCAACGAGCGCAACCCCTGTCCTTTGTTGCCAGCACGTAATGGTGGGAACTCAAGGGAGACTGCCGGTGATAAACCG
>100 PE.116_215528
CTAGCCGTAAACGATGGATACTAGGCGCTGTGCGTATCGACCCGTGCAGTGCTGTAGCTAACGCGTTAAGTATCCCGCCTGGGGAGTACGTTCGCAAGAATGAAACTCAAAGGAATTGACGGGGCCCGCACAAGCGGTGGAGCATGTGGTTTAATTCGATGCAAAGCGAAGAACCTTACCAGGGCTTGACATGCCGCGAATCCTCTTGAAAGAGAGGGGTGCCTTCGGGAACGCGGACACAGGTGGTGCATGGCTGTCGTCAGCTCGTGCCGTAAGGTGTTGGGTTAAGTCCCGCAACGAGCGCAACCCTCGTGTTTAGTTGCCATCATTGAGTTTGGAACCCTGAACAGACTGCCGGTGATAAGCCG
>101 PE.108_403411
CACGCCGTAAACGATGAGAACTAGGTGTTGGGACGGTTGATCGTCTCATTGCCGCAGCTAACGCATTAAGTTCTCCGCCTGGGGAGTACGGTCGCAAGATTAAAACTCAAAGGAATTGACGGGGGCCCGCACAAGCGGTGGAGTATGTGGTTTAATTCGACGCAACGCGCAGAACCTTACCTGGTCTTGACATCCCGAGAATTTTCCGGAAACGGAGAAGTGCCTCGCAAGAGGAGCTTGGAGACAGGTGCTGCATGGCTGTCGTCAGCTCGTGTCGTGAGATGTTGGGTTAAGTCCCGCAACGAGCGCAACCCTTGTCTTTAGTTGCCATCATTAAGTTGGGCACTCTAAAGAGACTGCCGGTGTCAAACCG
>102 PE.054_247459
TTAGCAGTAAACCATGGATACTAGATGTTGTAAATATTTACAGTGTCGTAGTTAACGCGTTAAGTATCCCGCCTGGGAAGTATGCTCGCAAGAGTGAAACTCAAAGGAATTGACGGGGGCCCGCACAAGCGGTGGAGCATGTGGTTTAATTCGATGCAACACGAAGAACCTTACCAGGGATTGACATGAAGAGAAGTGTTTTGAAAGAAATGCGTGCTACGGCCTCTTACACAGGTGGTGCATGGCTGTCGTCAGCTCGTGTCGTGAGATGTTGGGTTAAGTCCCGCAACGAGCGCAACCCTTGTTTTAGTAATTTTCTAAAAGACTGCCGATTATACATC
>103 PE.079_173159
CACGCCCTAAACGATGATTACTCGACGTATGCGATACACAGTATGCGTCTGAGCGAAAGCATTAAGTAATCCACCTGGGAAGTACGACCGCAAGGTTGAAACTCAAAGGAATTGGCGGGGGTCCGCACAAGCGGTGGAGCATGTGGTTTAATTCGATGATACGCGAGAACCTTACCTGGGCTAGAATGCAGTCTGACCGTGGGTGAAAGCTCATTTCGTAGCAATACGCAGATTGTAAGGTGCTGCATGGCTGTCGTCAGCTCGTGCCGTGAGGTGTTGGGTTAAGTCCCGCAACGAGCGCAACCCCCTATCATTAGTTGCCAACAGGTAAAGCTGGGAACTCTAGTGAAACTGCCGTCGTAAGACGC
>104 PE.017_276206
CACGCCCTAAACGATGTCGATTAGCTGTTGGGCAGCATGACTGCTTAGTAGCGAAGCTAACGCGTGAAATCGACCGCCTGGGGAGTACGGTCGCAAGATTAAAACTCAAAGGAATTGACGGGGACCCGCACAAGCGGTGGATGATGTGGATTAATTCGATGCAACGCGAAGAACCTTACCTGGTCTTGACATGTACGGAACCCTCCAGAGACGGAGGGGTGCCTTCGGGAGCCGTAACACAGGTGCTGCATGGCTGTCGTCAGCTCGTGTCGTGAGATGTTGGGTTAAGTCCCGCAACGAGCGCAACCCTTGTCATTAGTTGCCATCATTAAGTTGGGCACTCTAATGAGACTGCCGGTGACAAGCCG
>105 PE.071_606
CACGCCGTAAACGTTGGGCACTAGGTGTGGGGCCCCGCTCGGCGGGGGTCCGCGCCGCAGCTAACGCATTAAGTGCCCCGCCTGGGGAGTACGGCCGCAAGGCTAAAACTCAAAGGAATTGACGGGGGCCCGCACAAGCGGCGGAGCATGCGGATTAATTCGATGCAACGCGAAGAACCTTACCAGGGCTTGACATGGGGCGGCGGCGCCGGAGACGGCGCCTCCCTTTTTCGGGCGCCCCCGCAGGTGGTGCATGGTTGTCGTCAGCTCGTGTCGTGAGATGTTGGGTTAAGTCCCGCAACGAGCGCAACCCCTGTCCCGTGTTGCCAGCGCGTGGTGGCGGGGACTCTCGGGAGACTGCCGGGGTCAACTCG
>106 PE.001_144359
CTGGCCGTAAACGATGGGTACTAGGTGTAGGAGGTATCGACCCCTTCTGTGCCGGAGTTAACGCAATAAGTACCCCGCCTGGGGAGTACGGCCGCAAGGTTGAAACTCAAAGGAATTGACGGGGGCCCGCACAAGCGGTGGAGTATGTGGTTTAATTCGACGCAACGCGAAGAACCTTACCAAGCCTTGACATTGATCGCAAGGAGTAGAGATACTCTGTTCTTCTTCGGAAGACGAGAAAACAGGTGGTGCACGGCTGTCGTCAGCTCGTGTCGTGAGATGTTGGGTTAAGTCCCGCAACGAGCGCAACCCCTATCTTCTGTTACCAGCACGTAAGGGTGGGGACTCAGGAGAGACTGCCGCAGACAATGCG
>107 PE.142_64679
CACGCCCTAAACGATGTCAATTAGCTGTTGGGCAACATGATTGCTTAGTAGCGTAGCTAACGCGTGAAATTGACCGCCTGGGGAGTACGGTCGCAAGATTAAAACTCAAAGGAATTGACGGGGACCCGCACAAGCGGTGGATGATGTGGATTAATTCGATGCAACGCGAAGAACCTTACCTGGTCTTGACATGTACGGAATCTTCCAGAGACGGAAGAGTGCCTTCGGGAGCCGTAACACAGGTGCTGCATGGCTGTCGTCAGCTCGTGTCGTGAGATGTTGGGTTAAGTCCCGCAACGAGCGCAACCCTTGTCATTAGTTGCCACCATTCAGTTGGGCACTCTAATGAGACTGCCGGTGACAAACCG
>108 PE.213_22725
CACGCTGTAAACGTTGGGCACTAGGTGTGGGGGGCCTTTTCCGGGTTTTCCGCGCCGTAGCTAACGCATTAAGTGCCCCGCCTGGGGAGTACGGCCGCAAGGCTAAAACTCAAAGGAATTGACGGGGGCCCGCACAAGCGGCGGAGCATGCGGATTAATTCGATGCAACGCGAAGAACCTTACCAAGGCTTGACATGGGCTGGATTGCTTCGGAGACGGGGTTTCCCTTTTTTGGGCTGGTTCACAGGTGGTGCATGGTTGTCGTCAGCTCGTGTCGTGAGATGTTGGGTTAAGTCCCGCAACGAGCGCAACCCTTGTCTCGTGTTGCCAGCACGTTGTGGTGGGGACTCGCGGGAGACTGCCGGGGTTAACTCG
>109 PE.159_292696
CGCACAGTAAACGATGTACACTAGGTGTCTGGCAACAAAGCTGGGTGCCAAAGCAAACGTGGTAAGTGTACCGCCTGGGGAGTATGCCCGCAAGGGTGAAACTCAAAGGAATTGACGGGGGCCCGCACAAGCGGTGGAGCATGTGGTTTAATTCGATGGTACGCGAGGAACCTTACCTGGGTTTGACATAGTACTTAAGTTCGTAGAGATACGGATGCGTAGCAATACGAAGTACAACAGGTGCTGCATGGCTGTCGTCAGCTCGTGCCGTGAGGTGTTGGGTTAAGTCCCGCAACGAGCGCAACCCCTACTGCCAGTTACTAACAGGTAATGCTTGAGGACTCTGGCGGAACTGCCGGTGACAAACCG
>11 PE.017_144657
CACGCTGTAAACGTTGGGCACTAGGTGTGAGGCTCCTTTCCGGGGGTTTTGCGCCGTAGCTAACGCATTAAGTGCCCCGCCTGGGGAGTACGGCCGCAAGGCTAAAACTCAAAGGAATTGACGGGGGCCCGCACAAGCGGCGGAGCATGCGGATTAATTCGATGCAACGCGAAGAACCTTACCAAGGCTTGACATGTTAACCGTGGCTCTAGAGATAGGGGTTTACCCTTTTGGGTGGTTTTCACAGGTGGTGCATGGTTGTCGTCAGCTCGTGTCGTGAGATGTTGGGTTAAGTCCCGCAACGAGCGCAACCCTTGTCCCGTGTTGCCAGCACGTTGTGGTGGGGACTCGCGGGAGACTGCCGGGGTCAACTCG
>110 PE.093_320
CACGCTGTAAACGTTGGGAACTAGGTGTGGGGTCTGTTCCACGGATTCTGCGCCGGAGCTAACGCGTTAAGTTCCCCGCCTGGGGAGTACGGCCGCAAGGCTAAAACTCAAAGGAATTGACGGGGGCCCGCACAAGCGGCGGAGCATGCGGATTAATTCGATGCAACGCGAAGAACCTTACCAAGGCTTGACATGTGCCGGGAGGGCGCGGAGACGCGTCTGCCTTCGGGCCGGTTCACAGGTGGTGCATGGTTGTCGTCAGCTCGTGTCGTGAGATGTTGGGTTAAGTCCCGCAACGAGCGCAACCCTTGTCCCGTGTTGCCAGCGCGTTGTGGCGGGGACTCACGGGGGACTGCCGGGGTCAACTCG
>111 PE.073_356363
CACGCAGTAAACGATGATTACTAGGAGTTTGCGATATACCGTCAAGCTTCCACAGCGAAAGCGTTAAGTAATCCACCTGGGGAGTACGCCGGCAACGGTGAAACTCAAAGGAATTGACGGGGGCCCGCACAAGCGGAGGAACATGTGGTTTAATTCGATGATACGCGAGGAACCTTACCCGGGATTGAAATGTAGATGACGGATGGTGAAAACCGTCTTCCCTTCGGGGCTTCTATGTAGGTGCTGCATGGTTGTCGTCAGCTCGTGCCGTGAGGTGTCGGCTTAAGTGCCATAACGAGCGCAACCCACATCGGTAGTTACTAACAGTTTTCGCTGAGGACTCTACCGAGACTGCCGTCGTAAGGCGT
>112 PE.046_28250
CTGGCCGTAAACGATGGGTACTAGGTGTAGGAGGTATCGACCCCTTCTGTGCCGGAGTTAACGCAATAAGTACCCCGCCTGGGGAGTACGGTCGCAAGGCTGAAACTCAAAGGAATTGACGGGGGCCCGCACAAGCGGTGGAGTATGTGGTTTAATTCGACGCAACGCGAAGAACCTTACCAGGTCTTGACATTGATGGACGAAACAAGAGATTGTTTTTCTCCTTCGGGAGCCAGAAAACAGGTGGTGCACGGCTGTCGTCAGCTCGTGTCGTGAGATGTTGGGTTAAGTCCCGCAACGAGCGCAACCCCTATCTTATGTTGCCAGCACTTCGGGTGGGAACTCATGAGAGACTGCCGCAGACAATGCG
>113 PE.113_35447
CACGCCGTAAACGATGAGTGCTAGGTGTTAGGCCCTTTCCGGGGCTTAGTGCCGCAGCTAACGCATTAAGCACTCCGCCTGGGGAGTACGACCGCAAGGTTGAAACTCAAAGGAATTGACGGGGGCCCGCACAAGCGGTGGAGCATGTGGTTTAATTCGAAGCAACGCGAAGAACCTTACCAGGTCTTGACATCCCTCTGACCGCTCTAGAGATAGAGTTTTCCTTCGGGACAGAGGTGACAGGTGGTGCATGGTTGTCGTCAGCTCGTGTCGTGAGATGTTGGGTTAAGTCCCGCAACGAGCGCAACCCCTATTGTTAGTTGCCATCATTCAGTTGGGCACTCTAGCGAGACTGCCGGTAATAAACCG
>114 PE.165_13878
CACGCTGTAAACGATGAGAACTTGACGTCGGGTCGCTTAGCGATTCGGTGTCGAAGCTAACGCGCTAAGTTCTCCGCCTGGGGAGTACGGCCGCAAGGTTGAAACTCAAAGGAATTGACGGGGGCCCGCACAAGCGGTGGAGTATGTGGTTTAATTCGATGCAACGCGAAGAACCTTACCTGGTCTTGACATGTCGAGAAGTCTGCAGAGATGCGGATGTGCCTTCGGGAACTCGAACACAGGTGCTGCATGGCTGTCGTCAGCTCGTGTCGTGAGATGTTGGGTTAAGTCCCGCAACGAGCGCAACCCTTGCCCTTAGTTGCCATCATTCAGTTGGGCACTCTAAGGGGACCGCCGGTGACAAACCG
>115 PE.100_11081
CACGCCCTAAACGATGAATACTCGATGTTGGCGATATACGGTCAGCGTCTAAGCGAAAGCGTTAAGTATTCCACCTGGGGAGTACGCCCGCAAGGGTGAAACTCAAAGGAATTGACGGGGGCCCGCACAAGCGGAGGAGCATGTGGTTTAATTCGATGATACGCGAGGAACCTTACCCGGGCTTGAAAGTTAGTGAATGATCCAGAGACGGATCAGTCCTTCGGGACACGAAACTAGGTGCTGCATGGCTGTCGTCAGCTCGTGCCGTGAGGTGTTGGGTTAAGTCCCGCAACGAGCGCAACCCCTATGTTTAGTTGCCAGCACGTCAAGGTGGGGACTCTAAACAGACTGCCTATGCAAATAGA
>116 PE.014_403858
CACGCAGTAAACGATGAATACTAGGTGTCGGGAGGGAATAACCTTTTCGGTGCCGTCGCAAACGCAATAAGTATTCCACCTGGGGAGTACGTTCGCAAGAATGAAACTCAAAGGAATTGACGGGGACCCGCACAAGCGGTGGAGCATGTGGTTTAATTCGAAGCAACGCGAAGAACCTTACCAAGTCTTGACATGCCGTTGACATACCCGTAACGGGGTATTTCCTTCGGGACAACGGACACAGGTGGTGCATGGTTGTCGTCAGCTCGTGTCGTGAGATGTTGGGTTAAGTCCCGCAACGAGCGCAACCCTTGTCCTTAGTAGCCAGCAGTAAGATGGGGACTCTAAGGAGACAGACGGAGATAATCCG
>117 PE.108_63091
CACGCCGTAAACGATGATGACTCGCTGTTGGCGATATACAGATCAGCGGCTTAGTGAAAGCGTTAAGTCATCCACCTGGGGAGTACGCTCGCAAGAGTGAAACTCAAAGGAATTGACGGGGGCCCGCACAAGCGGAGGAACATGTGGTTTAATTCGATGATACGCGAGGAACCTTACCTGGGCTTAAATGTACGATGACAGCCGGAGAAATCTGGTATTCCGCAAGGACGTTGTACAAGGTGCTGCATGGTTGTCGTCAGCTCGTGCCGTGAGGTGTCGGGTTAAGTCCCATAACGAGCGCAACCCTTATTGTCAGTTGCTAGCAGGTAAAGCTGAGGACTCTGGCGAGACTGCCACCGTAAGGTGA
>118 PE.080_258705
CACGCCCTAAACGATGTCTACTAGTTGTTGGAGGAGTGAAATCCTTCAGTAACGCAGCTAACGCGTGAAGTAGACCGCCTGGGGAGTACGGTCGCAAGATTAAAACTCAAAGGAATTGACGGGGGCCCGCACAAGCGGTGGATTATGTGGATTAATTCGATGCAACGCGAAAAACCTTACCTGGCCTTGACATGCCACTAACGAAGCAGAGATGCATTAGGTGCCCGAAAGGGAAAGTGGACACAGGTGCTGCATGGCTGTCGTCAGCTCGTGTCGTGAGATGTTGGGTTAAGTCCCGCAACGAGCGCAACCCTTGCCAATAATTGCCATCATTCAGTTGGGCACTTTATTGGGACTGCCGGTGACAAACCG
>119 PE.142_201810
CACGCCGTAAACGATGATTGCTAGCCGTTGGGCAGCTTGCTGTTCAGTGGCGCAGCTAACGCATTAAGCAATCCGCCTGGGGAGTACGGCCGCAAGGTTGAAACTCAAAGGAATTGACGGGGGCCCGCACAAGCGGTGGAGCATGTGGTTTAATTCGACGCAACGCGCAGAACCTTACCAGGGTTTGACATCCTGCGACCCCGCCCCGTAACGGGGGTTTTCCCGCAAGGGACGCAGAGACAGGTGCTGCATGGCTGTCGTCAGCTCGTGTCGTGAGATGTTGGGTTAAGTCCCGCAACGAGCGCAACCCTCGCCTTTAGTTGCCATCATTCAGTTGGGCACTCTAGAGGGACCGCCGGCGACAAGCCG
>12 PE.116_96531
CTAGCTGTAAACGATGGACACTAGGTGTGGGAGAATACGTCTTCCGTGCCGCAGCTAACGCATTAAGTGTCCCGCCTGGGGAGTACGGCCGCAAGGCTAAAACTCAAAGGAATTGACGGGGACCCGCACAAGCAGCGGAGCATGTGGTTTAATTCGAAGCAACGCGAAGAACCTTACCAGGCTTGACATGTAGGTGAAGCGGCGGAAACGTCGTGGCCGAAAGGAGCCTACACAGGTGGTGCATGGCTGTCGTCAGCTCGTGTCGTGAGATGTTAGGTTAAGTCCTGCAACGAGCGCAACCCTCGTCGTATATTGCCAGCGGTTCGGCCGGGCACCTATACGAGACCGCCGGCGTCAAGCCG
>120 PE.073_71381
CATGCTGTAAACGGTGGGCGTTAGGTGTGGGGACCGGTTTGGTTTCTGTGCCGTAGCTAACGCATTAAGCGCCCCGCCTGGGGAGTACGGCCGCAAGGCTAAAACTCAAAGGAATTGACGGGGGCCCGCACAAGCGGCGGAGCATGTGGATTAATTCGATGCAACGCGAAGAACCTTACCTGGGTTTGACATGCACCAGACGGTTGTAGAGATACGTACCTCCCTTTGTGGTTGGTGTGCAGGTGGTGCATGGTTGTCGTCAGCTCGTGTCGTGAGATGTTGGGTTAAGTCCCGCAACGAGCGCAACCCTTGTCTTATGTTGCCAGCACTTTGGGTGGGGACTCATGAGAGACTGCCGGGGTTAACTCG
>121 PE.241_272983
CACGCCGTAAACGATGATAACTAGCTGTCCGGGCACTTGGTGCTTGGGTGGCGCAGCTAACGCATTAAGTTATCCGCCTGGGGAGTACGGTCGCAAGATTAAAACTCAAAGGAATTGACGGGGGCCTGCACAAGCGGTGGAGCATGTGGTTTAATTCGAAGCAACGCGCAGAACCTTACCAGCGTTTGACATGTCCGGACGATTTCCAGAGATGGATCTCTTCCCTTCGGGGACTGGAACACAGGTGCTGCATGGCTGTCGTCAGCTCGTGTCGTGAGATGTTGGGTTAAGTCCCGCAACGAGCGCAACCCTCGCCTTTAGTTACCATCATTTAGTTGGGTACTCTAAAGGAACCGCCGGTGATAAGCCG
>122 PE.143_2700
CACGCTGTAAACGATGGATACTAGCTGTTTGGTAGGAATATTGAGTGGCTAAGCGAAAGTGATAAGTATCCCACCTGGGGAGTACGCACGCAAGTGTGAAACTCAAAGGAATTGACGGGGCCCGCACAAGCGGTGGAGCATGTGGTTTAATTCGATGATACGCGAGAACCTTACCAAGGTTTAAATGGTGACTGACGTACCTAGAGATGGGTATTTCTTCGGACAGTTATCAAGGTGCTGCATGGTTGTCGTCAGCTCGTGCCGTGAGGTGTCAGGTTAAGTCCTATAACGAGCGCAACCCCTATTGATAGTTACCAGCACGTAAAGGTGGGGACTCTATTGAGACTGCCGGTGTAAACCGT
>123 PE.123_83488
CACGCCCTAAACGATGGATACTCGACATACGCAATACACCGTGTGTGTCTGAGCGAAAGCATTAAGTATCCCACCTGGGAAGTACGACCGCAAGGTTGAAACTCAAAGGAATTGGCGGGGGTCCGCACAAGCGGTGGAGCATGTGGTTTAATTCGATGATACGCGAGGAACCTTACCTGGGCTAGAATGCTGGGAGATTGTAGGTGAAAGCTTACTTTGTAGCAATACACTGCCAGTAAGGTGCTGCATGGCTGTCGTCAGCTCGTGCCGTGAGGTGTTGGGTTAAGTCCCGCAACGAGCGCAACCCCTATCTTTAGTTGCCAACAGGTAATGCTGGGGACTCTAAAGAAACTGCCGTCGTAAGACGT
>124 PE.077_46057
CATGCCGTAAACGTTGGGCACTAGGTGTGGGGGACATTCCACGTTTTCCGCGCCGTAGCTAACGCATTAAGTGCCCCGCCTGGGGAGTACGGCCGCAAGGCTAAAACTCAAAGAAATTGACGGGGGCCCGCACAAGCGGCGGAGCATGCGGATTAATTCGATGCAACGCGAAGAACCTTACCAAGCTTGACATATACTGGACTGCGTCAGAGATGGCGTTTCCCTTCGGGGCTGGTATACAGGTGGTGCATGGTTGTCGTCAGCTCGTGTCGTGAGATGTTGGGTTAAGTCCCGCAACGAGCGCAACCCTCGTTCTATGTTGCCAGCACGTGATGGTGGGGACTCATAGGAGACTGCCGGGGTCAACTCG
>125 PE.017_184564
CACGCCCTAAACGATGTCAACTAGGTGTTGGGTGGGTAAAACCATTTAGTACCGTAGCTAACGCGTGAAGTTGACCGCCTGGGGAGTACGGCCGCAAGGTTAAAACTCAAAGGAATTGACGGGGACCCGCACAAGCGGTGGATGATGTGGATTAATTCGATGCAACGCGAAAAACCTTACCTACCCTTGACATGTCCAGAAGCCCGGAGAGATTTGGGTGTGCCCGAAAGGGAACTGGAACACAGGTGCTGCATGGCTGTCGTCAGCTCGTGTCGTGAGATGTTGGGTTAAGTCCCGCAACGAGCGCAACCCTTGTCGTTAATTGCCATCATTTAGTTGGGCACTTTAACGAGACTGCCGGTGACAAACCG
>126 PE.082_316493
CATGCCGTAAACGATGAATGCTAGGTGTTGGAGGGTTTCCGCCCTTCAGTGCCGCAGCTAACGCATTAAGCATTCCGCCTGGGGAGTACGACCGCAAGGTTGAAACTCAAAGAATTGACGGGGGCCCGCACAAGCGGTGGAGCATGTGGTTTAATTCGAAGCAACGCGAAGAACCTTACCAGGTCTTGACATCTTTTGATCACCCTGAGAGATCAGGTTTCCCCTTCGGGGGCAAAATGACAGGTGGTGCATGGTTGTCGTCAGCTCGTGTCGTGAGATGTTGGGTTAAGTCCCGCAACGAGCGCAACCCTTATGACTAGTTGCCAGCATTGAGTTGGGCACTCTAAGTAAGACTGCCGGTGACAAACCG
>127 PE.063_306997
CACGCAGTAAACGATGAATACTAGGTGTCGGGTGGCAAAGCCATTCGGTGCCGGCGCAAACGCAATAAGTATTCCACCTGGGGAGTACGTTCGCAAGAATGAAACTCAAAGGAATTGACGGGGACCCGCACAAGCGGTGGAGCATGTGGTTTAATTCGAAGCAACGCGAAGAACCTTACCAAGCCTTGACATGCCGATGACGTAGAAGTAAAGTTTTATTCCCTTTGTGGCATCGGACACAGGTGGTGCATGGTTGTCGTCAGCTCGTGTCGTGAGATGTTGGGTTAAGTCCCGCAACGAGCGCAACCCTTATTTTCTGTAGCCAGCAGTCAGATGGGAACTCAGAAAGACTGCCGAGGATGACTCG
>128 PE.076_70369
CACGCGGTAAACGATGGATGCTCGTTGTCAGGCCTTTAGGTTTGGTGACCAAGCGAAAGCGTTAAGCATCCCACCTGGGGAGTACGCCGGCAACGGTGAAACTCAAAGGAATTGACGGGGGCCCGCACAAGCGGAGGAACATGTGGTTTAATTCGATGATACGCGAGGAACCTTACCCGGGCTTGAACTGCGGCGGAACGATTCAGAGATGATGAGGTCCTTCGGGACTGCCGCGGAGGTGCTGCATGGTTGTCGTCAGCTCGTGCCGTGAGGTGTCGGCTTAAGTGCCATAACGAGCGCAACCCCTTTTCTTAGTTGCCATCGGGTAATGCCGGGCACTCTGGGAATACTGCCACCGTAAGGTGT
>129 PE.001_3482
CACACAGTAAACGATGTATACTCGCGGTTTGCGATAGACAGTAAGCCGCCAAGCGAAAGCATTAAGTATACCACCTGGGGAGTACGCCGGCAACGGTGAAACTCAAAGGAATTGACGGGGGCCCGCACAAGCGGAGGAACATGTGGTTTAATTCGATGATACGCGAGGAACCTTACCCGGGCTTGAACTAACGGTGACGAATCTAGAGATAGATTTTTCTTCGGACACCGTTGGAGGTGCTGCATGGTTGTCGTCAGCTCGTGCCGTGAGGTGTCGGCTTAAGTGCCATAACGAGCGCAACCCTTCTCCTCGGTTGCCATCGGGTAATGCCGGGCACTCCGTGGACACTGCCATCGTAAGATGT
>13 PE.063_137856
CATGCTGTAAACGTTGGGAACTAGGTGTGGGGTTCTTTCCACGGATTCTGCGCCGGAGCTAACGCATTAAGTTCCCCGCCTGGGGAGTACGGCCGCAAGGCTAAAACTCAAAGGAATTGACGGGGGCCCGCACAAGCGGCGGAGCATGCGGATTAATTCGATGCAACGCGAAGAACCTTACCAAGCTTGACATACGCTGGGACGGTGCAGAGATGTGCTGGCTTTTGCTGGTGTACAGGTGGTGCATGGTTGTCGTCAGCTCGTGTCGTGAGATGTTGGGTTAAGTCCCGCAACGAGCGCAACCCTTGTCTCGTGTTGCCAGCAGGTTGGGCTGGGGACTCACGGGAGACTGCCGGGGTTAACTCG
>130 PE.121_34582
CACGCTGTAAACGATGGATACTAGCTGTTTGGAGCGATCTGAGTGGCTAAGCGAAAGTGATAAGTATCCCACCTGGGGAGTACGCACGCAAGTGTGAAACTCAAAGGAATTGACGGGGGCCCGCACAAGCGGTGGAGCATGTGGTTTAATTCGATGATACGCGAGAACCTTACCAAGGTTTAAATGTACTACGCATAATTTAGAGATAGATTAGTCTTCGGACGGAGTACAAGGTGCTGCATGGTTGTCGTCAGCTCGTGCCGTGAGGTGTCAGGTTAAGTCCTATAACGAGCGCAACCCCTATTGTTAGTTACCATCAAGTAAAGTTGGGGACTCTAGCAAGACTGCCGGTGCAAACCGT
>131 PE.146_32985
CACGCCCTAAACGATGAATGCTAGTCGTCGGGAGGCTCGTCCTTTCGGTGATGCACTTAACAGATTAAGCATTCCGCCTGGGGAGTACGGTCGCAAGATTAAAACTCAAAGGAATAGACGGGGACCCGCACAAGTGGTGGAGCATGTGGTTTAATTCGAAGATACACGAAGAACCTTACCTGGCCTTGACATGGTAGGAACCCTTAAGAGATTAGGGGGTGCTAGCTTGCTAGAACCTACACACAGGTGCTGCACGGCTGCCGTCAGCTCGTGTCGTGAGATGTTGGGTTAAGTCCCGCAACGAGCGCAACCCTCGTCCTTAGTTGCTAACAGTTTGGCTGAGCACTCTAAGGAGACTGCCTTCGTAAGGAG
>132 PE.068_7966
GTGGCTGTAAACGATGAATGCTAGGTGTGCGAGCAGAGATGTTGGTGTGCCGCAGTTAACGCGATAAGCATTCCGCCTGGGGAGTACGGTCGCAAGATTGAAACTCAAAGGAATTGACGGGGGCCCGCACAAGCGGTGGAGCACGTGGTTTAATTCGATGCGAACCGAAGAACCTTACCTGGGTTTGACATGTATGAAGTAGGAGCCGGAAACGGTGACGACGTACTTTCGGGTACGAACATACACAGGTGCTGCATGGCTGTCGTCAGCTCGTGTCGTGAGATGTTGGGTTAAGTCCCGCAACGAGCGCAACCCCTGCGGCCAGTTGCCAGCGGTTCGGCCGGGCACTCTGGCAGGACTGCCATCGACAAGATG
>133 PE.132_2453
CACGCTGTAAACGATGGATACTAGCTGTTTGGTTGTAAGACTGAGTGGCTAAGCGAAAGTGATAAGTATCCCACCTGGGGAGTACGCACGCAAGTGTGAAACTCAAAGGAATTGACGGGGGCCCGCACAAGCGGTGGAGCATGTGGTTTAATTCGATGATACGCGAGGAACCTTACCAAGGTTTAAATGGAGACTGACGTACTTAGAGATAGGTATTTCTTCGGACAGTTTTCAAGGTGCTGCATGGTTGTCGTCAGCTCGTGCCGTGAGGTGTCAGGTTAAGTCCTATAACGAGCGCAACCCCTGCCATTAGTTGCTAGCGAGTCGAGTCGAGCACTCTAGTGGGACTGCCGGTGCAAACCGT
>134 PE.079_35401
CAAGCTGTAAACGATGGGTACTAGGTGTCGGAGGGATTGACCCCTTCGGTGCCGTAAGCTAACGCAATAAGTACCCCGCCTGGGAAGTACGGCCGCAAGGTTGAAACTCAAAGGAATTGACGGGGGCCCGCACAAGCGGTGGAGCATGTGGTTCAATTCGACGCAACGCGAAAAACCTCACCTGGGCTTGACATCTATCGAACCTTGTAGAGATACGAGGGTGCCCGCAAGGGAATGATAAGACAGGTGCTGCATGGCTGTCGTCAGCTCGTGCTGTGAAGTGTTGGGTTAAGTCCCGCAACGAGCGCAACCCCTGTCCTTAGTTGCTAACAGGTAATGCTGAGCACTCTAGGGAGACTGCCGGTGTCAAACCG
>135 PE.003_166440
CACGCTGTAAACGCTGTCGATTTGGGGATTGGGCTTTAAGCTTGGTGCCCGAAGCTAACGTGATAAATCGACCGCCTGGGGAGTACGGCCGCAAGGTTAAAACTCAAATGAATTGACGGGGGCCCGCACAAGCGGTGGAGCATGTGGTTTAATTCGATGCAACGCGAAGAACCTTACCTACTCTTGACATCCAACGAATCCGATAGAGATATTGGAGTGCCTTCGGGAACGTTGAGACAGGTGCTGCATGGCTGTCGTCAGCTCGTGTTGTGAAATGTTGGGTTAAGTCCCGCAACGAGCGCAACCCTTATCCTTTGTTGCCAGCGCGTAATGGTGGGAACTCAAAGGAGACTGCCGGTGACAAACCG
>136 PE.017_81999
CTAGCCGTAAACGATGGGCACTGGGTGCTGGCTCGCAAGGGTCGGTGTCGTAGCTAACGCGTTAAGTGCCCCACCTGGGGACTACGGTCGCAAGGCTAAAACTCAAAGGAATTGACGGGGACCCGCACAAGCGGAGGAGCATGTGGTTTAATTCGATGCTACGCGAGGAACCTTACCTAGGTTTGACATGTATGTAGTAGGAACCTGAAAGGGCGACGACCCCGTATAAGTCGGGAGCATACACAGGTGCTGCATGGCTGTCGTCAGCTCGTGTCGTGAGATGTTGGGTTAAGTCCCGCAACGAGCGCAACCATCGTCCCTTGTTGCTAACCCTCTTCGGAGGGAGCACTCTAGGGAGACTGCCAGTTTTTTAACTG
>137 PE.077_4310
CACGCCCTAAACGATGTCAACTGGTTGTTGGACGGCTTGCTGTTCAGTAACGAAGCTAACGCGTGAAGTTGACCGCCTGGGGAGTACGGCCGCAAGGTTGAAACTCAAAGGAATTGACGGGGACCCGCACAAGCGGTGGATGATGTGGTTTAATTCGATGCAACGCGAAAAACCTTACCTACCCTTGACATGTCAAGAATTCTGCAGAGATGTGGAAGTGCTCGAAAGAGAACTTGAACACAGGTGCTGCATGGCCGTCGTCAGCTCGTGTCGTGAGATGTTGGGTTAAGTCCCGCAACGAGCGCAACCCTTGTCATTAGTTGCTACGCAAGAGCACTCTAATGAGACTGCCGGTGACAAACCG
>138 PE.210_62706
CACGCTGTAAACGATGAATACTAGGTGTCGGGGTGCAAAGCATCTCGGTGCCGTCGCTAACGCAATAAGTATTCCACCTGGGGAGTACGTTCGCAAGAATGAAACTCAAAGGAATTGACGGGGACCCGCACAAGCGGTGGAGCATGTGGTTTAATTCGAAGCAACGCGAAGAACCTTACCAAGTCTTGAGATCCCATTGACAGAGTATGTAATGTACTTTCCCTTCGGGGCAATGGTGACAGGTGGTGCATGGTTGTCGTCAGCTCGTGTCGTGAGATGTTGGGTTAAGTCCCGCAACGAGCGCAACCCCTATAGTTAGTAGCCAGCAGTAAGATGGGCACTCTAACTAGACTGCCAGGGGATAACCTG
>139 PE.064_356134
CACGCCGTAAACGATGAGTGCTAAGTGTTAGGGGGTTTCCGCCCCTTAGTGCTGCAGCTAACGCATTAAGCACTCCGCCTGGGGAGTACGACCGCAAGGTTGAAACTCAAAGGAATTGACGGGGACCCGCACAAGCGGTGGAGCATGTGGTTTAATTCGAAGCAACGCGAAGAACCTTACCAAATCTTGACATCCTCTGACCCCTCTAGAGATAGAGTTTTCCCCTTCGGGGGACAGAGTGACAGGTGGTGCATGGTTGTCGTCAGCTCGTGTCGTGAGATGTTGGGTTAAGTCCCGCAACGAGCGCAACCCTTAAGCTTAGTTGCCATCATTAAGTTGGGCACTCTAAGTTGACTGCCGGTGACAAACCG
>14 PE.077_304890
CACGCCCTAAACGATGTCAACTAGATGTTGGGCGGGTTAAACCGCTTAGTGTCGTAGCTAACGCGTGAAGTTGACCGCCTGGGGAGTACGGCCGCAAGGCTAAAACTCAAAGGAATTGACGGGGACCCGCACAAGCGGTGGATGATGTGGATTAATTCGATGCAACGCGAAAAACCTTACCTGGTTTTGACATGTACGGAACCTTCCAGAGACGGAAGGGTGCCTTCGGGAACCGTAACACAGGTGCTGCATGGCTGTCGTCAGCTCGTGTCGTGAGATGTTGGGTTAAGTCCCGCAACGAGCGCAACCCTTGCCACTAATTGCCATCATTTAGTTGGGCACTTTAGTGGGACTGCCGGTGACAAACCG
>140 PE.099_56937
TGCCATGGAATGCTTCCTGTCTTAGGTGCAAAGAGTCAGTGTCCTGGCTGTTGCCATGCCTCTGGGAAGCTATAGGACTTGACTGCTATTCTAGGTGGTGGCCTCCCCACCAACCCCATTTCTTTGCACGACTGCCACTGCCACTTCCAACTCTGGTCAACAGTACAGACTCCTCATATCCTTCCGGAGGTTGAGGCTACATTGTGCCTCTCACTGGAAATAAGATGTCCTTCCAGAAA
>141 PE.066_388847
CAGCAGCAGGGACGCCGCCATGTGGGTCGTCGCCCGCTGGGAGGCCGTGAGCTCGACCCGCTCGGGGGCCGTCAGCGGACGCGGTGCTCGTACGAAGGGGGGCATGGAGATCATTCCGCGGGCCATGGATCAGCGGCCCCCGTCGGAGGAGCCCGCTTCGGACAGGCTCGGGCCCGCGGCCGGCACCGGCTCGCGGCGCACCGTTGGTATCGGCAGGAGCACCGGGGCGGAGCCCGGCCTCCCCTCGGGAGGAGTGGAAGGAGGCGACGTCGGAGTGGCAGCCGGCCGGGGCGCCCTCGCCCAGCAGCGTGCGCACGTCCTCGCCCATGGCCTCCATGCCGCGGGGGAGTCTCGGGCTTGGAGGAGGGGATGACGT
>142 PE.047_176691
CACGCCGTAAACTATGAGAGCTAGCCGTCGGGCAGTATACTGTTCGGTGGCGCAGCAAACGCATTAAGCTCTCCGCCTGGGGAGTACGGTCGCAAGATTAAAACTCAAAGAATTGACGGGGGCCCGCACAAGCGGTGGAGCATGTGGTTTAATTCGAAGCAACGCGCAGAACCTTACCAGCCCTTGACATCCCGATCGCGGTTACCAGAGATGGTTTCCTTCAGTTAGGCTGGATCGGTGACAGGTGCTGCATGGCTGTCGTCAGCTCGTGTCGTGAGATGTTGGGTTAAGTCCCGCAACGAGCGCAACCCTCGCCCTTAGTTGCCATCATTCAGTTGGGCACTCTAAGGGGACTGCCGGTGATAAGCCGA
>143 PE.096_21425
CACGCCCTAAACGATGTCAACTGGTTGTTGGGAGGGTTTCTTCTCAGTAACGTAGCTAACGCGTGAAGTTGACCGCCTGGGGAGTACGGCCGCAAGGTTGAAACTCAAAGGAATTGACGGGGACCCGCACAAGCGGTGGATGATGTGGTTTAATTCGATGCAACGCGAAAAACCTTACCTACCCTTGACATGCCAGGAATCCTGAAGAGATTTGGGAGTGCTCGAAAGAGAACCTGGACACAGGTGCTGCATGGCCGTCGTCAGCTCGTGTCGTGAGATGTTGGGTTAAGTCCCGCAACGAGCGCAACCCTTGTCATTAGTTGCTACGAAAGGGCACTCTAATGAGACTGCCGGTGACAAACCG
>144 PE.128_152908
CATGCCGTAAACGGTGGGCGCTAGGTGTAGGGGTCTTCCACGACTTCTGTGCCGTAGCTAACGCATTAAGCGCCCCGCCTGGGGAGTACGGCCGCAAGGCTAAAACTCAAAGGAATTGACGGGGGCCCGCACAAGCGGCGGAGCATGTGGATTAATTCGATGCAACGCGAAGAACCTTACCTGGGCTTGACATATACGGGATCGCCGCAGAGATGTGGTTTCCCTTGTGGCTCGTATACAGGTGGTGCATGGTTGTCGTCAGCTCGTGTCGTGAGATGTTGGGTTAAGTCCCGCAACGAGCGCAACCCTTGTCTTATGTTGCCAGCACGTTATGGTGGGGACTCGTGAGAAACTGCCGGGGTCAACTCG
>145 PE.119_76112
CGCACAGTAAACGATGAATACTCGCAGTATGCGATATAATGTATGCTGCCAAGTGAAAACGTTAAGTATTCCACCTGGGGAGTACGCCGGCAACGGTGAAACTCAAAGGAATTGACGGGGGCCCGCACAAGCGGAGGAACATGTGGTTTAATTCGATGATACGCGAGGAACCTTACCCGGCTTGAACTAAGCAGGAAGATGGGCAGAGAGGCCCGTTGTCTTCGGACCTGCTTGGAGGTGCTGCATGGTTGTCGTCAGCTCGTGCCGTGAGGTGTCGGCTTAAGTGCCATAACGAGCGCAACCCTTCTCCACGTTTGCCATCAGGTTAAGCTGGGCACTCCGTGGATACTGCCATCGTAAGATGT
>146 PE.108_42682
CACGCAGTAAACGGTGATCACTAGGTGTAGCGGGTATTGACCCCTGCTGTGCCGCAGTTAACGCATTAAGTGATCCGCCTGGGGAGTACGATCGCAAGGTTAAAACTCAAAGGAATTGACGGGGGCCCGCACAAGCGGTGGAGCATGTGGTTTAATTCGACGCAACGCGAAGAACCTTACCTGGACTTGACATCTGAGGAATCCCTTATGAAAGTAGGGAGTGCCCTTCGGGGAGCCTCAAGACAGGTGCTGCATGGCTGTCGTCAGCTCGTGTCGTGAGATGTTGGGTTAAGTCCCGCAACGAGCGCAACCCCTATCTTCAGTTACCATCATTAAGTTGGGGACTCTGGAGATACTGCCCCGGTCAACGGG
>147 PE.148_60796
TGGCCTGCTCGGCGAAGCGGTCGGCCTGGTGGGCGAAGAAGATGGCGATCGTTCGCACGAAGATCGTCAGGGCCTGGCCGGCGACGGCCAGCGGGACGGCCACACCGATGGCGGCCGCGATGGCGCCCTTGGTGGAGGAGGCGTCACCGACCGAGGCCACGGCGATGATGGTGGAGACGGTGGACGCCAGAGCGGAGTCGGGGGCCATGGCGGCACCGACGTTCATCCAGCCCAGGGCGATCAGCTCCAGTGAGCCACCGACCATGATGCCGACGGCGGGTTGCCCAGGGCGATACCGGTCAGGGTGCAGGCGACGAGCGGGCGGTGGAACTGCCGCTCGTCCAGGACGCTGGCCATACCCGCGACGAACGCCACGAGCGTGACCAGAATGATCTGGATCAGATTGATGTCATGCACGGTATGTCTCTCTCATGTGAGGGTTGACAGCACACTCCTGCTGAGCCCG
>148 PE.113_74120
CGCACGGTAAACGATGGATGCCCGTTGTCAGGCTGTTTCAGCCTGGTGACCAAGCGAAAGCATTAAGCATCCCACCTGGGGAGTACGCCGGCAACGGTGAAACTCAAAGGAATTGACGGGGGCCCGCACAAGCGGAGGAACATGTGGTTTAATTCGATGATACGCGAGGAACCTTACCCGGCTTGAATTGCAGACGAACGATTCAGAGATGATGAGGCCCTTCGGGGCGTCTGTGAAGGTGCTGCATGGTTGTCGTCAGCTCGTGCCGTGAGGTGTCGGCTTAAGTGCCATAACGAGCGCAACCCCTTTCTTCAGTTGCCATCAGGTGATGCTGGGCACTCTGTAGATACTGCCACCGCAAGGTGT
>149 PE.079_59203
CACGCCGTAAACGGTGGGTACTAGGTGTGGGGGACATTCCACGTTCTCCGTGCCGTAGCTAACGCATTAAGTACCCCGCCTGGGGAGTACGGCCGCAAGGCTAAAACTCAAAGGAATTGACGGGGCCCCGCACAAGCGGCGGAGCATGCGGATTAATTCGATGCAACGCGAAGAACCTTACCTGGGTTTGACATATGCCGGGAGCGTTCAGAGATGGGCGTGCCTTTTTGGTCGGTTTACAGGTGGTGCATGGCTGTCGTCAGCTCGTGTCGTGAGATGTTGGGTTAAGTCCCGCAACGAGCGCAACCCTCGTCCAATGTTGCCAGCGGGTTATGCCGGGGACTCATTGGAGACCGCCGGGGTCAACTCG
>15 PE.102_34471
CATGCTGTAAACGGTGGACGCTGGATGTGGGGCCCATTTCCACGGGTTCTGTGTCGGAGCTAACGCGTTAAGCGTCCCGCCTGGGGAGTACGGCCGCAAGGTTAAAACTCAAAGAAATTGACGGGGGCCCGCACAAGCGGCGGAGCATGCGGATTAATTCGATGCAACGCGAAGAACCTTACCAGGGCTTGACATAACCTGGATGATGCCAGAGATGGTGTGTCCCTTCGGGGCTGGGTTACAGGTGGTGCATGGTCGTCGTCAGCTCGTGTCGTGAGATGTTGGGTTAAGTCCCGCAACGAGCGCAACCCTTGCCTTGTGTTACCAGCGGGTCGTGCCGGGGACTCACAAGGGACCGCCGGGGTTAACTCG
>150 PE.001_3977
CGCACAGTAAACGCTGGATGCCCGTTGTTAGTTCACTTAGGAATTAGCGACCAAGCGAAAGCATTAAGCATCCCACCTGGGGAGTACGCCGGCAACGGTGAAACTCAAAGGAATTGACGGGGGCCCGCACAAGCGGAGGAACATGTGGTTTAATTCGATGATACGCGAGGAACCTTACCCGGGCTTGAATTGCAGACGAACGATTCAGAGATGAAGAGGCCCTTCGGGCGTCTGTGAAGGTGCTGCATGGTTGTCGTCAGCTCGTGCCGTGAGGTGTCGGCTTAAGTGCCATAACGAGCGCAACCCCTTTTTCAGTTGCCATCAGGTAATGCTGGGCACTCTGGAGATACTGCCACCGTAAGGTGT
>151 PE.109_233513
CACGCTGTAAACGATGAGTGCTAGGTGTCGGCGAATGTCGGTGCCGCAGTTAACACAATAAGCACTCCGCCTGGGGAGTACGTGCGCAAGCATGAAACTCAAAGGAATTGACGGGGACCCGCACAAGCAGCGGAGCATGTGGTTTAATTCGAAGCAACGCGAAGAACCTTACCAGGGCTTGACATACTGAGGACGTACTTAGAGATAAGTATACTTCTTCGGAAGCCTCAATACAGGTGGTGCATGGTTGTCGTCAGCTCGTGTCGTGAGATGTTGGGTTAAGTCCCGCAACGAGCGCAACCCCTATCTTTAGTTGCCAGCATTTAGGATGGGAACTCTAAAGAGACTGCCGATGATAAATCG
>152 PE.140_155873
CACACTGTAAACGATGATTACTAGGTGTTGGAGGATTGACCCCTTCAGTGCCGCAGTTAACACAATAAGTAATCCACCTGGGGAGTACGACCGCAAGGTTGAAACTCAAAGGAATTGACGGGGGCCCGCACAAGCAGTGGAGTATGTGGTTTAATTCGACGCAACGCGAAGAACCTTACCAAGTCTTGACATCCTGCGACGGTTCTGGAAACAGAACTTTCCTTCGGGACGCAGAGACAGGTGGTGCATGGTTGTCGTCAGCTCGTGTCGTGAGATGTTGGGTTAAGTCCCGCAACGAGCGCAACCCTTATGGTCAGTTACTACGCAAGAGGACTCTGGCCAGACTGCCGTTGACAAAACG
>153 PE.063_2689
CACGCCGTAAACGATGGATACTAGCTGTTGGAGGTATCGACCCCTTCAGTAGCGAAGCTAACGCGTTAAGTATCCCGCCTGTGGAGTACGGCCGCAAGGCTAAAACATAAAGGAATTGACGGGGACCCGCACAAGCGGTGGATCATGTTCTTTAATTCGATGATAAACGAAGAACCTTACCAGGGTTTGACATCCCGAGAAGATTTACGAAAGTAGATTGTGCCTTTTGGAACTCGGTGACAGATGATGCATGGCCGTCGTCAGCTCGTGTCGTGAGATGTTTGGTTAAGTCCATCAACGAGCGCAACCCTTGTGAATAGTTGAATTTTTCTATTCAGACTGCCCCGGCAACGGG
>154 PE.036_195
ACGTTGCAGCTTTACGACGGTGGCGTGTGGGTAGGTGCGGGAGAAGTCGAGGAGGAATTCGGGGCTGGCGCCGGTGAAGGAGTAGATGGTTTGGTTTGCGTCGCCGACGACGGTGATGTCGTCCCGGTTGCCCAGCCATGCGGAGAGGACTCGTTGTTGGAGGGGACGACGT
>155 PE.063_388943
CTGGCTGTAAACGATGAATGCTAGGTGTGCGAGCAGAGATGTTGGTGTGCCGCAGTTAACGCGATAAGCATTCCGCCTGGGGAGTACGGTCGCAAGATTGAAACTCAAAGGAATTGACGGGGGCCCGCACAAGCGGTGGAGCACGTGGTTTAATTCGATGCAAACCGAAGAACCTTACCTGGGTTTGACATGTATGTGGTAGGAGATGGAAACATTGACGACGCTGCTTTCGGGCAGTGAGCATACACAGGTGCTGCATGGCTGTCGTCAGCTCGTGTCGTGAGATGTTGGGTTAAGTCCCGCAACGAGCGCAACCCCTGCGATTAGTTGCCAACGAGTTAAGTCGGGCACGTCTAATGGGACTGCCATCGACAAGATG
>156 PE.100_154233
CACGCCCTAAACGATGATTACTCGTCACTGGTGATACACAATCAGTGACCAAGCGAAAGCGTTAAGTAATCCACCTGGGAAGTACGTCCGCAAGGATGAAACTCAAAGAAATTGACGGGGGTCCGCACAAGCGGTGGAGCATGTGGTTTAATTCGATGATACGCGAGGAACCTTACCTGGGCTAGAATGTGAGCGACTATGTCTGAAAGGATATATTCCGCAAGGACGCGAAACAAGGTGCTGCATGGCTGTCGTCAGCTCGTGCCGTGAGGTGTTGGGTTAAGTCCCGCAACGAGCGCAACCCCCATCTTAGTTGCCAGCGGGTCATGCCGGGAACTCTAAAGAAACTGCCGCCGTAAGGCGT
>157 PE.141_71858
CACGCCGTAAACGATGAGTGCTAAGTGTTGGAGGGGTTCCACCCTTCAGTGCTGGAGTTAACGCAATAAGCACTCCGCCTGGGGAGTACGGCCGCAAGGCTGAAACTCAAAGGAATTGACGGGGACCCGCACAAGCGGTGGAGCATGTGGTTTAATTCGAAGCAACGCGAAGAACCTTACCAGGTCTTGACATCTCCTGCATAACCCTAGAGATAGGTGAAGTCTTTCGGGACAGGAAGACAGGTGGTGCATGGTTGTCGTCAGCTCGTGTCGTGAGATGTTGGGTTAAGTCCCGCAACGAGCGCAACCCCTATAACTAGTTGCCAGCATTAAGGTGGGGACTCTAGTTAGACTGCCGGTGACAAACCG
>158 PE.010_276567
GTGGCGTTGGCGTTCCCGCATCACCATGGTGCGGTTGACGGATTCCCGGCGCGCCAAGAATTCGGCTTCGGAGACGATGTGCCGTTTTTTGCGGGATTCTTCCCGCATTTCCATGCGGCGTCGGCGTTGGGCTTCTAGCCGGGTGGAGCCTTTGAGCGCGAGAGGTTCGGAGATGAAATCGTCGTCATCTTCGTCATCGTCGGTGATGTCTTCGTCGTCGATGATATCAGAGAGCAGGTCGTCGGTTTTGTTGCTGCGGCCCCGGCCGGTGCCGCGTTTGCCGCGGCGTCGTTTGGCCGGTCATCATCGTCTTCGTCGTATTCGAATGGGTCGGTGTGGTCGGTCGGGGTTGGGGCCGTCGGTATCGTGGGTGC
>159 PE.099_152706
CACGCCGTAAACGATGAGTGCTAGGTGTTAGGCCCTTTCCGGGGCTTAGTGCCGGAGCTAACGCAATAAGCACTCCGCCTGGGGAGTACGACCGCAAGGTTGAAACTCAAAGGAATTGACGGGGGCCCGCACAAGCGGTGGAGCATGTGGTTTAATTCGAAGCAACGCGAAGAACCTTACCAGGTCTTGACATCCCGATGCTATTCTTAGAGATAGGAAGTTACTTCGGTACATCGGAGACAGGTGGTGCATGGTTGTCGTCAGCTCGTGTCGTGAGATGTTGGGTTAAGTCCCGCAACGAGCGCAACCCTTATTGTTAGTTGCCATCATTAAGTTGGGCACTCTAGCGAGACTGCCGGTAATAAACCG
>16 PE.018_231261
CATGCTGTAAACGGTGGGCGCTAGGTGTGGGCTGTGTGTTTGCAGTCTGTGCCGTAGCTAACGCATTAAGCGCCCCGCCTGGGGAGTACGGCCGCAAGGCTAAAACTCAAAGGAATTGACGGGGGCCCGCACAAGCGGCGGAGCATGTGGATTAATTCGATGCAACGCGAAGAACCTTACCTGGGTTTGACATGCACCAGATCGGCGTAGAGATACGTCTTCCCTTGTGGTTGGTGCACAGGTGGTGCATGGTTGTCGTCAGCTCGTGTCGTGAGATGTTGGGTTAAGTCCCGCAACGAGCGCAACCCTTGTCTTATGTTGCCAGCACATTTTTGGTGGGGACTCATGAGAAACTGCCGGGGTCAACTCG
>160 PE.019_393454
CTGGCCGTAAACGCTGAGTACTCGTCGGGAGCGATTTCGGTTGCTCCAGACTTAGAGAAATCGTTAAGTACTCCGCCTGGGGAGTATGGTCGCAAGGCTGAAACTCAAAGGAATTGACGGGGGCTCACACAAGCGGTGGAGCATGTGGCTTAATTCGAGGCAACGCGAAGAACCTTATCCTAGACTTGACATGCATGGATTAACTCCCTGAAAGGGGAGCCACGCCTTCGGGTGGAACATGCACAGGTGCTGCATGGCTGTCGTCAGCTCGTGTCGTGAGATGTCGCGTTAAGTCGCTGAACGAGCGAAACCCTTGTCCTTAGTTGCCATCAGGTCATGCTGGGGACTCTAAGGAGACCGCCGGTGTTAAACCG
>161 PE.098_130949
CACGCTGTAAACGCTGTCGATTTGGGGGTTGGACTTTAAGTTTGGCGCCCGAAGCTAACGTGATAAATCGACCGCCTGGGGAGTACGGCCGCAAGGTTAAAACTCAAATGAATTGACGGGGGCCCGCACAAGCGGTGGAGCATGTGGTTTAATTCGATGCAACGCGAAGAACCTTACCTACTCTTGACATCCATGGAATCCTGTAGAGATACGGGAGTGCCTTCGGGAACCATGAGACAGGTGCTGCATGGCTGTCGTCAGCTCGTGTTGTGAAATGTTGGGTTAAGTCCCGCAACGAGCGCAACCCTTATCCTTTGTTGCCAGCGCGTAATGGTGGGAACTCAAAGGAGACTGCCGGTGATAAACCG
>162 PE.142_117081
CACGCCGTAAACGATGATTACTAGGTGTTGGGGGTCGAACCTCAGCGCCCAAGCAAACGCGATAAGTAATCCGCCTGGGGAGTACGTACGCAAGTATGAAACTCAAAGGAATTGACGGGGACCCGCACAAGCGGTGGAGCATGTGGTTTAATTCGACGCAACGCGAGGAACCTTACCAGCGTTTGACATCTTAGGAATGAGACAGAGATGTTTCAGTGTCCCTTCGGGGAAACCTAAAGACAGGTGGTGCATGGCTGTCGTCAGCTCGTGTCGTGAGATGTTGGGTTAAGTCCCGCAACGAGCGCAACCCCTTTCGTATGTTACCATCATTAAGTTGGGGACTCATGCGATACTGCCTGCGATGAGCAG
>163 PE.119_41976
CACGCCGTAAACGGTGGATGCTGGATGTGGGGCCCTTTCCACGGGTTCTGTGTCGGAGCTAACGCGTTAAGCATCCCGCCTGGGGAGTACGGCCGCAAGGCTAAAACTCAAAGAAATTGACGGGGGCCCGCACAAGCGGCGGAGCATGCGGATTAATTCGATGCAACGCGAAGAACCTTACCAAGACTTGACATGTTAACGATGGCCTCAGAGATGGGGTGTCTCTTCGGAGCGTTTTCACAGGTGGTGCATGGTCGTCGTCAGCTCGTGTCGTGAGATGTTGGGTTAAGTCCCGCAACGAGCGCAACCCTTGTCTTGTGTTGCCAGCACGTTATGGTGGGAACTCACAAGAGACCGCCGGGGTTAACTCG
>164 PE.035_152172
CACGCTGTAAACGATGTCAACTAGCTGTTGGTCATATGAATGTGATTAGTGGCGAAGCTAACGCGATAAGTTGACCGCCTGGGGAGTACGATCGCAAGATTAAAACTCAAAGGAATTGACGGGGGCCCGCACAAGCGGTGGAGCATGTGGTTTAATTCGATGCAACGCGAAGAACCTTACCTACCCTTGACATACAGTGAATTTTGCAGAGATGTGAGAGTGCCTTCGGGAACACTGATACAGGTGCTGCATGGCTGTCGTCAGCTCGTGTCGTGAGATGTTGGGTTAAGTCCCGTAACGAGCGCAACCCTTATCCCTAATTGCCAGCGCGTAGAGGCGGGAACTTTAGGGAGACTGCCGGTGACAAACCG
>165 PE.004_58056
CACGCTGTAAACGATGGATACTAGCTGTTTGATGATAAGTTGAGTGGCTAAGCGAAAGTGATAAGTATCCCACCTGGGGAGTACGCACGCAAGTGTGAAACTCAAAGGAATTGACGGGGGCCCGCACAAGCGGTGGAGCATGTGGTTTAATTCGATGATACGCGAGGAACCTTACCAAGGTTTAAATGGGGACTGACAGGTGTAGAGATACGCCCTTCTTCGGACAGTTTTCAAGGTGCTGCATGGTTGTCGTCAGCTCGTGCCGTGAGGTGTCAGGTTAAGTCCTATAACGAGCGCAACCCCTATTGTTAGTTACCAGCACGTTGTGGTGGGACTCTAGCAAGACTGCCGGTGTAAACCGT
>166 PE.015_29163
CACGCAGTAAACGATGAATACTAGATGTCGGAGAGGTTACTTTTCGGTGTCGTCGCAAACGCAATAAGTATTCCACCTGGGGAGTACGTTCGCAAGAATGAAACTCAAAGGAATTGACGGGGACCCGCACAAGCGGTGGAGCATGTGGTTTAATTCGAAGCAACGCGAAGAACCTTACCAAGTCTTGACATACCCTTGAATAGTGAGTAAAGTTACTAGCCCTTCGGGGCAGGGGATACAGGTGGTGCATGGTTGTCGTCAGCTCGTGTCGTGAGATGTTGGGTTAAGTCCCGCAACGAGCGCAACCCTTGTTCTTAGTAGCCAGCAGTAAGATGGGAACTCTAAGAAGACTGCCATGGATAACATG
>167 PE.007_101945
CACGCCGTAAACGATGGAAGCTAGCCGTTGGCAAGTTTACTTGTCGGTGGCGCAGCTAACGCATTAAGCTTCCCGCCTGGGGAGTACGGTCGCAAGATTAAAACTCAAAGGAATTGACGGGGGCCCGCACAAGCGGTGGAGCATGTGGTTTAATTCGAAGCAACGCGCAGAACCTTACCAGCCCTTGACATCCCGGTCGCGGTTACCAGAAATGGTTTCCTTCAGTTCGGCTGGACCGGTGACAGGTGCTGCATGGCTGTCGTCAGCTCGTGTCGTGAGATGTTGGGTTAAGTCCCGCAACGAGCGCAACCCTCGCCCTTAGTTGCCATCATTCAGTTGGGCACTCTAAGGGGACTGCCGGTGATAAGCCGA
>168 PE.027_2018
CGCACGGTAAACGATGGATGCCCGTTGTCAGGCTGTATCAGTCTGGTGACCAAGCGAAAGCATTAAGCATCCCACCTGGGGAGTACGCCGGCAACGGTGAAACTCAAAGGAATTGACGGGGGCCCGCACAAGCGGAGGAACATGTGGTTTAATTCGATGATACGCGAGGAACCTTACCCGGCTTGAATTGCAGACGAACGATTCAGAGATGAAGAGGCCCTTCGGGCGTCTGTGAAGGTGCTGCATGGTTGTCGTCAGCTCGTGCCGTGAGGTGTCGGCTTAAGTGCCATAACGAGCGCAACCCCTATTCTCGGTTGCCATCGGGTAATGCCGGGCACTCCGTGGAGACTGCCACCGTAAGGTGT
>169 PE.116_46160
CTGGCCGTAAACGATGGGTACTAGGTGTAGGAGGTATCGACCCCTTCTGTGCCGGAGTTAACGCAATAAGTACCCCGCCTGGGGAGTACGACCGCAAGGTTGAAACTCAAAGGAATTGACGGGGGCCCGCACAAGCGGTGGAGTATGTGGTTTAATTCGACGCAACGCGAAGAACCTTACCAGGTCTTGACATTGATGGACAGAACCAGAGATGGTTCCTCTTCTTCGGAAGCCAGAAAACAGGTGGTGCACGGTTGTCGTCAGCTCGTGTCGTGAGATGTTGGGTTAAGTCCCGCAACGAGCGCAACCCCTATCTTATGTTGCCAGCACTTTGGGTGGGGACTCATGAGAGACTGCCGCAGACAATGCG
>17 PE.083_48788
CACGCCCTAAACGATGTCAACTGGTTGTCGGGCCTTCATTGGCTTGGTAACGTAGCTAACGCGTGAAGTTGACCGCCTGGGGAGTACGGTCGCAAGATTAAAACTCAAAGGAATTGACGGGGACCCGCACAAGCGGTGGATGATGTGGATTAATTCGATGCAACGCGAAAAACCTTACCTACCCTTGACATGGTCGGAATCCTGCTGAGAGGTGGGAGTGCCCGAAAGGGAACCGATACACAGGTGCTGCATGGCTGTCGTCAGCTCGTGTCGTGAGATGTTGGGTTAAGTCCCGCAACGAGCGCAACCCTTGTCCCTAGTTGCTACGCAAGAGCACTCCAGGGAGACTGCCGGTGACAAACCG
>170 PE.073_101878
CACGCCGTAAACGATGAGCACTAGGTGTCGGGGTCGTAAGGCTTCGGTGCCGTAGTTAACGCATTAAGTGCTCCGCCTGGGGAGTACGCACGCAAGTGTGAAACTCAAAGGAATTGACGGGGACCCGCACAAGCAGCGGAGCATGTGGTTTAATTCGAAGCAACGCGAAGAACCTTACCAGACTTGACATCCTTCTGACCGGTCTTTAATAGGACCTTTCTTTTGACAGAAGAGACAGGTGGTGCATGGTTGTCGTCAGCTCGTGTCGTGAGATGTTGGGTTAAGTCCCGCAACGAGCGCAACCCTTGTCATTAGTTGCCATCATTAAGTTGGGCACTCTAGTGAGACTGCCGGGGACAACTCG
>171 PE.023_414137
TCAAACTCCTGACTTCAAGTGATCCTCCTGCCTCAGCCTCCCAAAGTGCTGGGATTACAGGTGTGAGCCACCGCACCCAGCTTTATTTAACCATTATAGCAGCCTTGTACCTTAAGTACTGTCATCCCTATTTTACAGATGAGAAAACTGAAACATTGAGAAATTGATTAACTAGGTCACATAGCTGATTAATATCAAAATTTGAATTTGAACTTCAGTCTTCAGATGCCAGGTCCAGTTTCTATATTTCAGTTATTATGTTGATTTTAAGATTTTATTCAGAAGAAGGGAACAACAGACACCAGCACGTACTTGAGG
>172 PE.108_419270
CTGAGGGGGACGGGGAGGCAGAGGAGGTGGGTGACACGTAGGGTCCAAGGTGTTCTGGGATGCTCAGGACCAGGGAGCCGCTGCCTGTCCCGGGAGGAGCACTTGCCCGCTTATCCTCCAGGCAACTGGGGGCTGCATTCAAGGTGACCTTGAGCTGGTCCAGTGAGAGCTCCAGGCAGGCCTCTCAAACCCTGGACCTGGGGGTTCTTGTCTCTGGGGAATGTGCTCATTTCCTACTGGACACAGCATTAGGGCACTCCGGTGGAGAGGGGCAGTTGGACCCCCTCTTGCGGCAGAACTGTAGAGCTAAAGGCGGGGGCAGAGGGCATGGCCTGCCCATCTGGTGCTGGATTTCTG
>173 PE.060_13630
CGCACAGTAAACGATGGATGCTCGCTGTTGGCCTTTGTGGTCAGTGGCTTAGCGAAAGCGTTAAGCATCCCACCTGGGGAGTACGCCGGCAACGGTGAAACTCAAAGGAATTGACGGGGGCCCGCACAAGCGGAGGAACATGTGGTTTAATTCGATGATACGCGAGGAACCTTACCCGGCTTGAACTGCAGCTGAACGATTCAGAGATGATGAGGCCCTTCGGGGCAGCTGTGGAGGTGCTGCATGGTTGTCGTCAGCTCGTGCCGTGAGGTGTCGGCTTAAGTGCCATAACGAGCGCAACCCCTTTCTAGTTGCCATCAGGTAATGCTGGGCACTCTGGGAATACTGCCACCGTAAGGTGT
>174 PE.159_376044
AAGATTCCTGACTGGGTCATTGCAGGATTTCAACAGTATTAGTATAGTTGTCATCAGAGCATGTAGAAAACACCAGATAGGCAAATGGGCCCTCTTATTGACAATAATACTAGAGAAATGATAGGACATATGTATATGGAGATTACAATGTGCCGGGCACTTTCTAAGCATTTTTATATAACCCTTGCAATAACACTATGAAGTGGGTACAAACATGGGTGTGCTTCTGAATCTGCTGATGGTATGATGACCTCATGCACATCCAGAGAAACTGTGACACAAAGTAGGTGACTTGGACCTGTAACAAAATGTGAAATGCCCTTGTTAAGTTACTGAGAACAAATATTTCAGAAATAATACACTGTTTAGGGATGTACAAATGCCCCTTCTTTGTCTTAT
>175 PE.126_94356
CACGCCGTAAACGATGGATACTTGTTGTTGGAGGTATTGACCCCTTCAGTGACGAAGCTAACGCGTTAAGTATCCCGCCTGGGGAGTACGGTCGCAAGATTAAAACTCAAAGAAATTGACGGGGGCCCGCACAAGCGGTGGAGCATGTGGTTTAATTCGATGCAACGCGAAGAACCTTACCTAGGCTTGACATGTACTGGAAGATTGGCGGAAACGTCGTCGCCCGCAAGGGCCGGTATACAGGTGCTGCATGGCTGTCGTCAGCTCGTGTCGTGAGATGTTGGGTTAAGTCCCGCAACGAGCGCAACCCCTGCATTTAGTTGCCAGCATTCAGTTGGGCACTCTAAATGGACTGCCGGTGTTAAACCG
>176 PE.037_3751
CACGCTGTAAACGATGCTAACTCGTTTTTGGTTTTTATGAATCAGAGACTAAGCGAAAGTGATAAGTTAGCCACCTGGGGAGTACGCTCGCAAGAGTGAAACTCAAAGGAATTGACGGGGGCCCGCACAAGCGGTGGATTATGTGGTTTAATTCGATGATACGCGAGGAACCTTACCAAGACTTAAATGGGAATTGACAGCTGTAGAAATACGGTTTTCTTCGGACAATTTTCAAGGTGCTGCATGGTTGTCGTCAGCTCGTGCCGTGAGGTGTTAGGTTAAGTCCTGCAACGAGCGCAACCCCTGTCACTAGTTGCCATCATTCAGTTGGGGACTCTAGTGAGACTGCCTGCGCAAGCAGT
>177 PE.126_36811
CACGCCGTAAACGATGAAAACTAGATGTTGGTAGGCTAAGACCTATCAGTATCGAAGCTAACGCGATAAGTTTTCCGCCTGGGGAGTACGGTCGCAAGATTAAAACTCAAAGAAATTGACGGGGGCCCGCACAAGCGGTGGAGCATGTGGTTTAATTCGATGCAACGCGAAGAACCTTACCTACCCTTGACATCCAGAGAATTCTGCAGAGATGCGGAAGTGCCGAAAGGAATTCTGAGACAGGTGCTGCATGGCTGTCGTCAGCTCGTGTTGTGAGATGTTGGGTTAAGTCCCGTAACGAGCGCAACCCTTATCCTTAGTTGCCAACGCGTAATGGCGGGGACTCTAAGGAGACTGCTGGTGATGAACCG
>178 PE.044_22078
CATGCCGTAAACGTTGGGCACTAGGTGTGGGGGGCATTCCACGTTTTCCGCGCCGTAGCTAACGCATTAAGTGCCCCGCCTGGGGAGTACGGCCGCAAGGCTAAAACTCAAAGGAATTGACGGGGGCCCGCACAAGCGGCGGAGCATGCGGATTAATTCGATGCAACGCGAAGAACCTTACCAAGCTTGACATGGGCTGGATTGCTTCGGAGACGGGGTTTCCCTTTTTGGGCTGGTTCACAGGTGGTGCATGGTTGTCGTCAGCTCGTGTCGTGAGATGTTGGGTTAAGTCCCGCAACGAGCGCAACCCTTGTCTTATGTTGCCAGCACGTTTAGGGTGGGGACTCATGAGAGACTGCCGGGGTTAACTCG
>179 PE.108_243397
CATGCCGTAAACGATGATTGCTAGGTGTGGGTGGTCTGACCCCATCCGTGCCGGAGTTAACACAATAAGCAATCCACCTGGGGAGTACGGCCGCAAGGTTGAAACTCAAAGGAATTGACGGGGGCCCGCACAAGCAGTGGAGTATGTGGTTTAATTCGAAGCAACGCGAAGAACCTTACCAGGCCTTGACATCCACCGAATCCGATAGAGATATCGGAGTGCCCTTCGGGGAACGGTGAGACAGGTGGTGCATGGTTGTCGTCAGCTCGTGTCGTGAGATGTTGGGTTAAGTCCCGCAACGAGCGCAACCCTTGTGAATAGTTGCTACGAAAGAGCACTCTATTCAGACCGCCGTTGACAAAACG
>18 PE.144_1283
CGCACAGTAAACGATGGATGCCCGCTGTTGGTACCTGGTATCAGCGGCTAAGCGAAAGCATTAAGCATCCCACCTGGGGAGTACGCCGGCAACGGTGAAACTCAAAGGAATTGACGGGGGCCCGCACAAGCGGAGGAACATGTGGTTTAATTCGATGATACGCGAGGAACCTTACCCGGCTTGAATTGCAGAGGAAGGATTTAGAGATAATGACGCCCTTCGGGGTCTCTGTGAAGGTGCTGCATGGTTGTCGTCAGCTCGTGCCGTGAGGTGTCGGCTTAAGTGCCATAACGAGCGCAACCCCTCTCTTCAGTTGCCATCAGGTAATGCTGGGCACTCTGGAGACACTGCCACCGTAAGGTGT
>180 PE.147_178998
CACGCCCTAAACGATGCGAACTGGATGTTGGGTGCAATTTGGCACGCAGTATCGAAGCTAACGCGTTAAGTTCGCCGCCTGGGGAGTACGGTCGCAAGACTGAAACTCAAAGGAATTGACGGGGGCCCGCACAAGCGGTGGAGTATGTGGTTTAATTCGATGCAACGCGAAGAACCTTACCTGGCCTTGACATGTCGAGAACTTTCCAGAGATGGATTGGTGCCTTCGGGAACTCGAACACAGGTGCTGCATGGCTGTCGTCAGCTCGTGTCGTGAGATGTTGGGTTAAGTCCCGCAACGAGCGCAACCCTTGTCCTTAGTTGCCAGCACGTAATGGTGGGAACTCTAAGGAGACCGCCGGTGACAAACCG
>181 PE.003_164398
CATGCTGTAAACGGTGGGCGTTAGGTGTGGGGACCGGTTTGGTTTCTGTGCCGTAGCTAACGCATTAAGCGCCCCGCCTGGGGAGTACGGCCGCAAGGCTAAAACTCAAAGGAATTGACGGGGGCCCGCACAAGCGGAGGAACATGTGGTTTAATTCGATGATACGCGAGGAACCTTACCAAGGTTTAAATGGAGACTGACAGGGGTAGAGATACCCTTTCTTCGGACAGTTTTCAAGGTGGTGCATGGTTGTCGTCAGCTCGTGTCGTGAGATGTTGGGTTAAGTCCCGCAACGAGCGCAACCCTTGTCTTATGTTGCCAGCACTTTGGGTGGGGACTCATGAGAGACTGCCGGGGTTAACTCG
>182 PE.108_4361
CACGCCTTAAACGATGGATACTAGGTGTTAGAGGATTCGACCCCTCTAGTGCCACAGCTAACGCATTAAGTATCCCGCCTGGGAAGTACGGTCGCAAGATTAAAACTCAAAGAAATAGACGGGGACCCACACAAGCGGTGGAGCACCTGGCTCAATTCGATAGTGAGCGAGGAACCTTACCTAGGTTTGACATCTCTGGAATTTCGCGGAAACGTGGAAGTGCCTTTTGGAACCAGAAGACAGGTGCTGCATGGTTGTCGTCAGCTCGTGCCTTGAGGTGTTCGGTTAAGTCCGTAAACGAGCGCAACCCATGTCCTGTGTTGTTTTTTCACAGGAGACTGCCGATTCAAAGTCG
>183 PE.084_1353
CTAGCTGTAAACGATGATTACTGGGTGTGGGCATGAAGAGTGTCCGTGCCGAAGCAAATGCGATAAGTAATCCGCCTGGGGAGTACGGCCGCAAGGCTGAAACTCAAAGGAATTGACGGGGACCCGCACAAGCGGTGGAGCATGTGGTTTAATTCGACGCAACGCGAGGAACCTTACCAGATCTTGACATCCTGCGAATGCCCGTGAGAACGGGCAGTGCCTTCGGGAACGCAGAGACAGGTGGTGCATGGCTGTCGACAGCTCGTGTCGTGAGATGTTGGGTTAAGTCCCGCAACGAGCGCAACCCCTATCGTTAGTTGCCATCATTAAGTTGGGGACTCTAGCGAGACTGCCTGCGAAGAGCAG
>184 PE.137_9965
CACGCCGTAAACGATGAGTGCTAAGTGTTGGAGGGGTTCCACCCTTCAGTGCTGGAGTTAACGCAATAAGCACTCCGCCTGGGGAGTACGGCCGCAAGGCTGAAACTCAAAGGAATTGACGGGGACCCGCACAAGCGGTGGAGCATGTGGTTTAATTCGAAGCAACGCGAAGAACCTTACCAGGTCTTGACATCCCGACGACCGCTCTAGAGATAGAGTTTTTCTCGGAACGTCGGTGACAGGTGGTGCATGGTTGTCGTCAGCTCGTGTCGTGAGATGTTGGGTTAAGTCCCGCAACGAGCGCAACCCCTATAACTAGTTGCCAGCATTAAGATGGGGACTCTAGTTAGACTGCCGGTGACAAACCG
>185 PE.077_32163
CACGCCGTAAACGATGAGAACTAGATGATGGGGCCGATTAAGGTCTTAGTATCGAAGCTAACGCGTTAAGTTCTCCGCCTGGGGAGTACGGTCGCAAGATTAAAACTCAAAGGAATTGACGGGGGCCCGCACAAGCGGTGGAGCATGTGGTTTAATTCGATGCAACGCGAAAAACCTTACCTACCCTTGACATGTCAGGAATCCTTTAGAGATAGAGGAGTGCCCGAAAGGGAGCCTGAACACAGGTGCTGCATGGCTGTCGTCAGCTCGTGTCGTGAGATGTTGGGTTAAGTCCCGTAACGAGCGCAATCCCTGTTGTTAGTTACCATCATTAAGTTGGGTACACTAATGAGACTGCCGGTGATAAACCG
>186 PE.128_24460
CACGCCGTAAACGATGAATGCCAGACGTCGGCAAGCATGCTTGTCGGTGTCACACCTAACGGATTAAGCATTCCGCCTGGGGAGTACGGTCGCAAGATTAAAACTCAAAGGAATTGACGGGGGCCCGCACAAGCGGTGGAGCATGTGGTTTAATTCGAAGCAACGCGCAGAACCTTACCAACCCTTGACATGGCAGGACCGCTGGAGAGATTCAGCTTTCTCGTAAGAGACCTGCACACAGGTGCTGCATGGCTGTCGTCAGCTCGTGTCGTGAGATGTTCGGTTAAGTCCGGCAACGAGCGCAACCCACGTCCCTAGTTGCCAGCATTCAGTTGGGCACTCTATGGAAACTGCCGATGATAAGTCG
>187 PE.014_202527
CACGCTGTAAACGATGGATACTAGCTGTTTGGATGAAAGTTTGAGTGGCTAAGCGAAAGTGATAAGTATCCCACCTGGGGAGTACGCACGCAAGTGTGAAACTCAAAGGAATTGACGGGGGCCCGCACAAGCGGTGGAGCATGTGGTTTAATTCGATGATACGCGAGGAACCTTACCAAGGTTTAAATGGAGACTGACAGGTGTAGAGATTACGCTTTTCTTCGGACAGTTTTCAAGGTGCTGCATGGTTGTCGTCAGCTCGTGCCGTGAGGTGTCAGGTTAAGTCCTATAACGAGCGCAACCCCTGCCATTAGTTGCTAGCGAGTCGAGTCGAGCACTCTAGTGGGACTGCCGGTGCAAACCGT
>188 PE.108_224116
CACGCCTTAAACTATGGATACTAAGTGTCGGCGGTTTACCGCCGGTGCCGCAGCTAACGCAATAAGTATCCCGCCTGGGAAGTACGGCCGCAAGGTTGAAACTCAAAGGAATTGACGGGGGCCCGCACAAGCGGTGGAGCATGTGGTTTAATTCGACGCAACGCGAAGAACCTTACCCAGGCTGGACATGCAGGTAGTAGAAGGGTGAAAGCCCAACGAGGTAGAAATACCATCCTGCTCAGGTGCTGCATGGCTGTCGTCAGCTCGTGCCGTGAGGTGTTGGGTTAAGTCCCGCAACGAGCGCAACCCCTGTCTTCAGTTACTAACAGGTCAAGCTGAGAACTCTGGAGAGACTGCCCAGGAGAACGGG
>189 PE.001_79069
CCAGCTGTAAACGATGGCAACTAGATGTGGGAGGTATCGACCCCTTCCGTGTCGTCGCTAACGCTTTAAGTTGCCCGCCTGGGGAGTACGGCCGCAAGGTTAAAACTCAAAGGAATTGACGGGGGCCCGCACAAGCGGTGGAGCATGTGGTTTAATTCGACGCTACGCGAAGAACCTTACCTGGGCTCGAACGACTGGTAGTAGTCCTGTAGAAATACGGGGCGACCCCGCAAGGGAGCCAGCCGAGGTGCTGCATGGCTGTCGTCAGCTCGTGTCGTGAGATGTTGGGTTAAGTCCCGCAACGAGCGCAACCCCTATCATGTGTTGCTACCCCGCAAGGGGAGGACTCTCAGGAGACTGCCGCGGATAACGTG
>19 PE.102_253
CACGCCGTAAACGTTGGGCACTAGGTGTGGGGGGCCTTTTCCGGGTCTTCCGCGCCGTAGCTAACGCATTAAGTGCCCCGCCTGGGGAGTACGGCCGCAAGGCTAAAACTCAAAGGAATTGACGGGGGCCCGCACAAGCGGCGGAGCATGCGGATTAATTCGATGCAACGCGAAGAACCTTACCAAGGCTTGACATGTGCCGGTCGGCTCCGGAGACGGGGCTTCCTCCTTGTGGGGCCGGTTCACAGGTGGTGCATGGTTGTCGTCAGCTCGTGTCGTGAGATGTTGGGTTAAGTCCCGCAACGAGCGCAACCCTTGTCCCGTGTTGCCAGCACGTTGTGGTGGGGACTCGCGGGAGACTGCCGGGGTCAACTCG
>190 PE.092_30584
CACGCCGTAAACGATGGATACTGGCTGTTGGAGGTATCGACCCCTTCAGTAGCGAAGCTAACGCGTTAAGTATCCCGCCTGTGGAGTACGGTCGCAAGACTAAAACATAAAGGAATTGACGGGGACCCGCACAAGCGGTGGATCGTGTTCTTTAATTCGATGCTAAACGAAGAACCTTACCAGGGCTTGACATCCAGGGAATTTTTGGGAAACCAATTAGTGCCTTTTGGAACCCTGTGACAGGTGATGCATGGCCGTCGTCAGCTCGTGTCGTGAGATGTTTGGTTAAGTCCATCAACGAGCGCAACCCTTGCAACTAGTTGGATTTTTCTAGTTGGACTGCTTCGGTAACGGA
>191 PE.108_30480
CACGCCGTAAACGTTGGGCGCTAGTTGTGGGGACCATTCCACGGTCTCCGTGACGTAGCTAACGCATTAAGCGCCCCGCCTGGGGAGTACGGCCGCAAGGCTAAAACTCAAAGGAATTGACGGGGGCCCGCACAAGCGGCGGAGCATGCGGATTAATTCGATGCAACGCGAAGAACCTTACCAAGCTTGACATATAGAGGAAAAGGCTGGAAACAGTCTCCCCGCAAGGTCTCTATACAGGTGGTGCATGGTTGTCGTCAGCTCGTGTCGTGAGATGTTGGGTTAAGTCCCGCAACGAGCGCAACCCTCGTCCTATGTTGCCAGCGGTTCGGCCGGGAACTCATGGGATACTGCCGGGGTCAACTCG
>192 PE.165_172707
GAAGAGTAAGTTGATTGGTAGCATTACTTGTATAGTTTAAAATTATGTAGCAACCTTTTCTTTGTTGATTAGGTTGTTTTCTATAGAGAAAGGTTTGAACTTATGCAAGAAAATGCACAAAACACATTTGAATTACAAGGTAATTTCGAAGAAGAGGAGTTCGTAAACGACCCAGGCTTCGTAGATGATGACGATGATTACGAAGAAGAGGATGATAGTTATGTAGGGGAAGTTGCGCATCAAGGGTATGTTAGCGGAGAAGAGTACTACACTGAATCAGGG
>193 PE.165_315434
CCAGCACGCGTTCAGCGATGATATTCTTGAGAATTTCATCGGTTCCGCCCGCGATGCGCAGACCCGGCGCCCACATGGTGGACTGCTGAAACATGGCCTGCATGGGCGCTTCGTCCGTCCCGGACAGGATGCCGTACTGGTCCATCAGGTCCATGGCCTCGTGGGTCAGCTCCTGCAGCTGATTAGCCGAGATGATCTTGCCAATGGACGACTCCGGTCCGGGAGTCTGGCCGCGCGAGAGGGCGGTCATGGTGCGGAAACGGGTGAGCTTCAGACCCTCGGCCTGCACGTACCAGTCGGCCAGCTTGGC
>194 PE.159_203548
CGCACGGTAAACGATGGATACCCGCTGTCCGGCCCGTACGGTCTGGGCGGCCAAGCGAAAGCGTTAAGTATCCCACCTGGGGAGTACGCCGGCAACGGTGAAACTCAAAGGAATTGACGGGGGCCCGCACAAGCGGAGGAACATGTGGTTTAATTCGATGATACGCGAGGAACCTTACCCGGGCTTGAATTGCAGGAGAATGATTCAGAGATGATGAAGTCCCTCGGGACTCCTGTGAAGGTGCTGCATGGTTGTCGTCAGCTCGTGCCGTGAGGTGTCGGCTCAAGTGCCATAACGAGCGCAACCCCTCTCCGCAGTTGCCATCGGGTCATGCCGGGCACTCTGCGGACACTGCCGCCGCAAGGTGC
>195 PE.166_264601
CACGCCCTAAACGATGTCAACTGGTTGTTGGTCCTTCACTGGATCAGTAACGTAGCTAACGCGTGAAGTTGACCGCCTGGGGAGTACGGCCGCAAGGTTGAAACTCAAAGGAATTGACGGGGACCCGCACAAGCGGTGGATGATGTGGTTTAATTCGATGCAACGCGAAAAACCTTACCTACCCTTGACATGCCTGGAACCCTGCAGAGATGTGGGGGTGCTCGAAAGAGAGCCAGGACACAGGTGCTGCATGGCCGTCGTCAGCTCGTGTCGTGAGATGTTGGGTTAAGTCCCGCAACGAGCGCAACCCTTGCCATTAGTTGCTACGAAAGGGCACTCTAATGGGACTGCCGGTGACAAACCG
>196 PE.095_85387
CACGAAGCGCCACGGCATCGCCGAGAATACGCGGCCGCTTGCGTTGCGGTAGTAGGTGCTCATGCCCGGATGGGTCCAGATCATCGCCTCGTGCTCGGCATCGACTTTGCGAACGTAGTCATCGAGCACCTCCGGGCGGACGTCGATCGCGACGATGTCGTGCTCGATCATGTTGGCGAGGCAGGCGGAGATGTAGCGGCTCTGGCACTCCGACTGGAAGATGACGCTGCCGCCATGCGCCGGGCCTGAATTCGGCCCGAGCATGCAGAAGAAGTTGGGAAAGTCGGGAACGGTGAGGCC
>197 PE.048_4754
CACGCCGTAAACGATGAGTGCTAGGTGTTGGGTCCTTTCCGGGACTCAGTGCCGCAGCTAACGCATTAAGCACTCCGCCTGGGGAGTACGACCGCAAGGTTGAAACTCAAAGGAATTGACGGGGGCCCGCACAAGCGGTGGAGCATGTGGTTTAATTCGAAGCAACGCGAAGAACCTTACCAGGTCTTGACATCCCGGTGCCCGTCCTAGAGATAGGATTTTGCTTCGGCACACCGGTGACAGGTGGTGCATGGTTGTCGTCAGCTCGTGTCGTGAGATGTTGGGTTAAGTCCCGCAACGAGCGCAACCCTTATTGTTAGTTGCCATCATTTAGTTGGGCACTCTAGCGAGACTGCCGGTAATAAACCG
>198 PE.081_257493
CACGCGCTTGCCCAGGAGGTTCTGGCGGAAGCGGCCCTGCTTGCCCTTGAGCATGTCGGACAGGGACTTCAGCGGGCGGTTGCCCACACCGGTGACGGGGCGGCCACGGCGGCCGTTGTCGAACAGGCGTCGACGGCGTCCTGGAGCATGCGCTTCTCGTTGTTGACGATGATCGTCGGAGCGCCCAGGTCCATCAGCCGCTTGAGGCGGTTGTTGCGATTGATGACGCGGCGGTAGAGGTCGTTCAGGTCCGAGGTGGCGAAGCGGCCGCCGTCGAGCTGGACCATGGGGCGCAGGTCCGGCGGGATGACCGGGATGTTGTCCAGGACCATCGACTCCGGAGCGGTGTCGGTCAG
>199 PE.102_39133
CATGCCGTAAACGATGAGTGCTAGGTGTTGGAGGGTTTCCGCCCTTCAGTGCCGGAGCTAACGCATTAAGCACTCCGCCTGGGGAGTACGACCGCAAGGTTGAAACTCAAAGGAATTGACGGGGGCCCGCACAAGCGGTGGAGCATGTGGTTTAATTCGAAGCTACGCGAAGAACCTTACCAGGTCTTGACATCTTGCGCCAACCCTAGAGATAGGGCGTTCCCTTCGGGGACGCAATGACAGGTGGTGCATGGTCGTCGTCAGCTCGTGTCGTGAGATGTTGGGTTAAGTCCCGCAACGAGCGCAACCCTTGTTACTAGTTGCCAGCATTCAGTTGGGCACTCTAGTGAGACTGCCGGTGACAAACCG
>2 PE.032_9023
CACGCGGTAAACGATGGATGCTCGTTGTTGGTATTTTTATATCAGTGACCAAGTGAAAACGTTAAGCATCCCACCTGGGGAGTACGCCGGCAACGGTGAAACTCAAAGGAATTGACGGGGGCCCGCACAAGCGGAGGAACATGTGGTTTAATTCGATGATACGCGAGGAACCTTACCCGGGCTTGAACTGCAGCGGAACGATTCAGAGATGATGAGGTCCTTCGGGACTGCTGCGGAGGTGCTGCATGGTTGTCGTCAGCTCGTGCCGTGAGGTGTCGGCTTAAGTGCCATAACGAGCGCAACCCCTTTTTATAGTTGCCATCGGGTAATGCCGGGCACTCTGTAGATACTGCCGCCGCAAGGTGT
>20 PE.138_53805
CACGCCGTAAACGGTGGATGCTGGATGTGGGGCCCGTTCCACGGGTTCCGTGTCGGAGCTAACGCGTTAAGCATCCCGCCTGGGGAGTACGGCCGCAAGGCTAAAACTCAAAGAAATTGACGGGGGCCCGCACAAGCGGCGGAGCATGCGGATTAATTCGATGCAACGCGAAGAACCTTACCTGGCTTGACATGTTCCCGACGGCCGTAGAGATACGGCCTCCCTTCGGGGCGGGTTCACAGGTGGTGCATGGTCGTCGTCAGCTCGTGTCGTGAGATGTTGGGTTAAGTCCCGCAACGAGCGCAACCCTCGCCCTGTGTTGCCAGCACGTCATGGTGGGAACTCACGGGGGACCGCCGGGGTCAACTCG
>200 PE.082_207304
CTCGCGGGCGGTCACCGAGGTGAGCAGGGAGTCGACGGGGCAGTGGGGAGAGGGGATGAAGCCGCCGACATTGACCTCCGCGCCGGTCAGGCCGGCGGCCATGAGGACATCGAGGGCCTCGGGCAGAGAGCGATCCTGGAGGCAGGCGGTGTAGGCGCCGTAGGTGAGTGCCATGAGTGGATTCCTTCGTTTTCTGATGTGAGCGGTGATCGTTCTACGACGGCGGTCGGTCGGGGCCCGCGCGCGGGTCGAGCGCGGGCCGGATTCACTCGCCGAGTCCGCAGACGTCGATGGCGGTTCCGTTCGCAGCGGCGGAACGGGCCACGGCGTCCGCGATGAGCATCTCGCGGTATCCGGTCGACGAAGGTGGCGCACGGCGGCAGGGCGTCTTCGCTGTTCGCACCCGCGATCTGCTG
>201 PE.108_125667
CACGCCGTAAACGATGCTCACTCGTTTTTGGGGCGTAAGCTTCAGAGACCAAGCGAAAGTGATAAGTGAGCCACCTGGGGAGTACGTTCGCAAGAATGAAACTCAAAGGAATTGACGGGGGCCCGCACAAGCGGTGGATTATGTGGTTTAATTCGATGATACGCGAGGAACCTTACCAAGACTTAAATGGGAATTGACAGATTTAGAGATAGATCATTCTTCGGACAATTTTCAAGGTGCTGCATGGTTGTCGTCAGCTCGTGCCGTGAGGTGTTAGGTTAAGTCCTGCAACGAGCGCAACCCCTGTCACTAGTTGCCATCATTCAGTTGGGGACTCTAGTGAGACTGCCTACGCAAGTAGA
>202 PE.076_16943
CACGCCGTAAACGATGGATACTAGGTGTAGGAGGTATCGACCCCTCCTGTGCCGGAGTTAACGCAATAAGTATCCCGCCTGGGAAGTACGATCGCAAGATTAAAACTCAAAGGAATTGACGGGGGCCCGCACAAGCGGTGGAGTATGTGGTTTAATTCGACGCAACGCGAAGAACCTTACCAGGTCTTGACATTGATCGCGATCTGCAGAAATGCGGAGTTCTTCTTCGGAAGACGAGAAAACAGGTGGTGCACGGCTGTCGTCAGCTCGTGTCGTGAGATGTTGGGTTAAGTCCCGCAACGAGCGCAACCCCTATCATTTGTTACCAGCACGTAAAGGTGGGGACTCAAATGAGACCGCCGCGGACAACGCG
>203 PE.167_323262
AGTATATGCCAGGCTAACTGCTTTACATTCATGATCTCATTTAGTCTTTGAAACAATTCCATGTAAAACCCCCTATCAAAAGAAGCAAACGTGTTCATAGAAGTCAAGAAAATTGCCCATGATGTCACAGTTGATAAGTGGCAGAGCTGGGATGCACACCCAGGCCAGCCTTATGACGATGGCAGCAATGCTGTGGTGCTTTGGAGCCTGGGATGCCAAGTTAAGGAGTTGCTACTTTATCCAATGGGAGCTACTTTGAGCAGGACCATGCCAAGGTTCAAAGATTGTGCTTGGGAAGACATATCAGACAGTAATGGGGAGAATAGATTAGGAGTCAGGTTTGAAGCCTATTGCAATAGTCCCAATGGTGTATCATTAAACTTCTGAACTGGAGAGTGGCGGTAGGACTGGCAAGGGGATTCAGAGCTGAGGAATTCCA
>204 PE.080_296435
CACGCCGTAAACGATGTCGACTAGCCGTTGGGCTCCTTGAGAGCTTTGTGGCGCAGTTAACGCGATAAGTCGACCGCCTGGGGAGTACGGCCGCAAGGTTAAAACTCAAATGAATTGACGGGGGCCCGCACAAGCGGTGGAGCATGTGGTTTAATTCGATGCAACGCGAAGAACCTTACCTACCCTTGACATCGTGCGAACTTTCCAGAGATGGATTGGTGCCTTCGGGAACGCACAGACAGGTGCTGCATGGCTGTCGTCAGCTCGTGTTGTGAAATGTTGGGTTAAGTCCCGTAACGAGCGCAACCCTTGTCCTTATTTGCCAGCGAGTCATGTCGGGAACTCTAAGGAGACTGCCGGTGACAAACCG
>205 PE.129_206324
CACGCCGTAAACGCTGAGTGCTAGGTGTTAGGTCCTTTCCGGGACTTAGTGCCGACGCTAACGCATTAAGCACTCCGCCTGGGGAGTACGACCGCAAGGTTGAAACTCAAAGGAATTGACGGGGGCCCGCACAAGCGGTGGAGCATGTGGTTTAATTCGAAGCAACGCGAAGAACCTTACCAGGTCTTGACATCCCGATGCCCGCTCTAGAGATAGAGTTTTTCTTCGGAACATCGGAGACAGGTGGTGCATGGTTGTCGTCAGCTCGTGTCGTGAGATGTTGGGTTAAGTCCCGCAACGAGCGCAACCCTTATTGTTAGTTGCCATCATTAAGTTGGGCACTCTAGCGAGACTGCCGGTAATAAACCG
>206 PE.082_220889
CATACCGTAAACGATGAATGCTAAGTGTTGGAGGGTTTCCGCCCTTCAGTGCTGCAGCTAACGCATTAAGCATTCCGCCTGGGGAGTACGGCCGCAAGGCTGAAACTCAAAGGAATTGACGGGGGCCCGCACAAGCGGTGGAGCATGTGGTTTAATTCGAAGCTACGCGAAGAACCTTACCAGGTCTTGACATACTATGCAAATCTAAGAGATTAGACGTTCCCTTCGGGGACATGGATACAGGTGGTGCATGGTTGTCGTCAGCTCGTGTCGTGAGATGTTGGGTTAAGTCCCGCAACGAGCGCAACCCTTATTATCAGTTGCCAGCATTAAGTTGGGCACTCTGGTGAGACTGCCGGTGACAAACCG
>207 PE.091_25376
CACGCCCTAAACGATGACAATTAGCTGTTGGGCTTTGAAAGGCTTAGTAGCGAAGCTAACGCGAGAAATTGTCCGCCTGGGGAGTACGGTCGCAAGATTAAAACTCAAAGGAATTGACGGGGACCCGCACAAGCGGTGGATGATGTGGATTAATTCGATGCAACGCGAAGAACCTTACCTGGTCTTGGCATGTACGGAATTTTTTAGAGATAAAAAAGTGCCTTCGGGAACCGTAACACAGGTGCTGCATGGCTGTCGTCAGCTCGTGTCGTGAGATGTTGGGTTAAGTCCCGCAACGAGCGCAACCCTTGTCATTAGTTGCCATCATTTGGTTGGGCACTCTAATGAGACTGCCGGTGATAAGCCG
>208 PE.049_109770
CACGCCCTAAACGATGACAACTAAGTGTTGCGACTAGCTCGCAGTGCTGTAGCAAACGCGTTAAGTTGTCCACCTGAGGAGTACGGTCGCAAGATTAAAACTCAAAGGAATAGACGGGGACCCACACAAGCAGTGGATCACGTGGTTTAATTCGATAATAAACGGGGAACCTTACCCAGACTTGACATCCTAGGAATGCACCAGAGATGGAGCAGTGCTCGCAAGAGAACCTAGAGACAGGTGCTGCATGGTTGTCGTCAGCTCGTGCCTTGAGGTGTTCGGTTAAGTCCGTTAACGAGCGCAACCCATGTCCTTAGTTAAACTGTCTAAGGAGACTGCCTTGGTTAACAAG
>209 PE.106_77426
CGCACCGTAAACGATGATAACTCGTTGTTAGCGATATGACAGTTAGCGACCAAGCGAAAGCGATAAGTTATCCACCTGGGGAGTACGCCGGCAACGGTGAAACTCAAAGGAATTGACGGGGGCCCGCACAAGCGGAGGAGCATGTGGTTTAATTCGATGATACGCGAGGAACCTTACCTGGCTTGAAAGTTAGTGACCGTCTCTGAAAGGAGATTTTCCGCAAGGACACGAAACTAGGTGCTGCATGGCTGTCGTCAGCTCGTGCCGTGAGGTGTTGGGTTAAGTCCCGCAACGAGCGCAACCCCTACCATTAGTTACCAGCGAGTAATGTCGGGAACTCTAATGGAACTGCCCGTGCAAACGGT
>21 PE.032_106992
CACGCCGTAAACGATGACGACTGGGTGTTGCGGGTATTGACCCACGCGGTGCCGAAGCCAACGCGTTAAGTCGTCCGCCTGGGAAGTACGGCCGCAAGGCTAAAACTCAAAGGAATTGACGGGGGCCCGCACAAGCGGTGGAGCATGTGGTTTAATTCGACGCAACGCGAAGAACCTTACCCGGGCTCGAAAATGCAGGAAGTCCTCTGAAAAGGGGATGTGCCCCGCAAGGGAACCTGTATAAGGTGCTGCATGGCTGTCGTCAGCTCGTGTCGTGAGATGTTGGGTTAAGTCCCGCAACGAGCGCAACCCCTGCTACCAGTTGCCAGCGGTTCGGCCGGGCACTTTGGTGGGACTGCCGATGTGAAGTCG
>210 PE.014_112280
CCGGCCGTAAACGATGATTACTGGGTGTGGGCAGGAAGACTGTCTGTGCCGAAGCGAATGCGATAAGTAATCCGCCTGGGGAGTACGGCCGCAAGGCTGAAACTCAAAGGAATTGACGGGGACCTGCACAAGCGGTGGAGCATGTGGTTTAATTCGACGCAACGCGAGGAACCTTACCAGATCTTGACATCCTACGAATGCCCATGAGGATGGGCAGTGCCTTCGGGAACGTAGAGACAGGTGGTGCATGGCTGTCGACAGCTCGTGTCGTGAGATGTTGGGTTAAGTCCCGCAACGAGCGCAACCCTTTTTGCTAGTTACCATCATTAAGTTGGGGACTCTAGCGAGACTGCCTGCGAAGAGCAG
>211 PE.131_212522
CACGCCCTAAACGATGTCAATTAGCTGTTGGGGTACTAGATGCCTTAGTAGCGAAGCTAACGCGTGAAATTGACCGCCTGGGGAGTACGGTCGCAAGATTAAAACTCAAAGGAATTGACGGGGACCCGCACAAGCGGTGGATGATGTGGATTAATTCGATGCAACGCGAAGAACCTTACCTGGTCTTGACATGTACGGAATCTCTCAGAGACGGGAGAGTGCCTTCGGGAGCCGTAACACAGGTGCTGCATGGCTGTCGTCAGCTCGTGTCGTGAGATGTTGGGTTAAGTCCCGCAACGAGCGCAACCCTTGTCATTAGTTGCCATCATTTGGTTGGGCACTCTAATGAGACTGCCGGTGACAAACCG
>212 PE.076_275850
CACGCTGTAAACGATGAGTGCTAGATGTTGGTGGAGGAATCCATCAGTGTCGCAGCTAACGCATTAAGCACTCCGCCTGGGGAGTACGGTCGCAAGATTAAAACTCAAAGGAATTGACGGGGGCTCGAACAAGCGGTGGAGTATGTGGTTTAATTCGAAGCAACGACGAAAAACCTTACCAGCTCTTGACATGGGGAATTATGGGGACCAGAGATGGTTCCCTTCGGTTCGGCCGGGTTCCACACAGGTGCTGCATGGCTGTCGTCAGCTCGTGTCGTGAGATGTTGGGTTAAGTCCCGCAACGAGCGCAACCCTCATCATTAGTTGCCATCAGGTTTGGCTGGGCACTTTAATGAAACTGCCGGTGATAAGCCG
>213 PE.003_57694
CTGGCCGTAAACGATGGGTACTAGGTGTAGGAGGTATCGACCCCTTCTGTGCCGGAGTTAACGCAATAAGTATCCCGCCTGGGGAGTACGGTCGCAAGACTGAAACTCAAAGGAATTGACGGGGACCCGCACAAGCGGTGGAGTATGTGGTTTAATTCGAAGCAACGCGAAGAACCTTACCAGGTCTTGACATTGATTGAAAGACGTAGAGATACGTCCCCTCTCTTTGGAGACAAGAAAACAGGTGGTGCATGGCTGTCGTCAGCTCGTGTCGTGAGATGTTGGGTTAAGTCCCGCAACGAGCGCAACCCCTGTCCTTTGTTGCCAGCGATTAGGTCGGGAACTCAAAGGAGACTGCCGGTGATAAACCG
>214 PE.073_122349
CACGCCGTAAACGATGATCACTCGCTCTTGGCGATATGCTGTCAGGGGCCAAGCGAAAGCGTTAAGTGATCCACCTGGGGAGTACGGCCGCAAGGCTGAAACTCAAAGGAATTGACGGGGGCCCGCACAAGCGGAGGAACATGTGGTTTAATTCGATGATACGCGAGGAACCTTACCTGGGCTAGAACGGCATACGAATTAAGAGGGAAACCTTTTAAGCCTTTACGGCGTATGTCGAGGTGCTGCATGGTTGTCGTCAGCTCGTGCCGTGAGGTGTCGGGTTAAGTCCCATAACGAGCGCAACCCTTATCGTCAGTTACCATCAAGTAAAGTTGGGGACTCTGGCGAGACTGCCGGTGCAAACCGT
>215 PE.021_307471
GTGGCGTTGGCGTTCCCGCACCACCATGGTGCGGTTGACGGATTCCCGGCGCGCCAGGAATTCGGCTTCGGAGACGATGTGTCGTTTTTTGCGGGATTCTTCCCGCATTTCCATGCGGCGGCGGCGCTGGGCTTCCAGTCGGGTGGAGCCTTTGAGCGCGAGGGGTTCAGAGATGAAGTCGTCGTCTTCATCATCGTCGGTGATGTCTTCGTCGTCGATGATGCCAGAGAGCAGGTCGTCGGTTTTATTGCTGCGGCCCGGCCGGTGCCGCGTTGCCGCGGCGTCGTTTGGCCGGTCGATCATCGTCTTCGTCGTATTCGAATGGGTCGGTGTGGTCGGTCAGGGTTGGGGCCGTCGGTATCGTGGTGC
>216 PE.102_1143
CACGCTGTAAACGTTGGGCACTAGGTGTGGGGGCCACCCGTGGTTTCTGCGCCGTAGCTAACGCTTTAAGTGCCCCGCCTGGGGAGTACGGCCGCAAGGCTAAAACTCAAAGGAATTGACGGGGGCCCGCACAAGCGGCGGAGCATGCGGATTAATTCGATGCAACGCGAAGAACCTTACCAAGGCTTGACATGCACGGCGGCACTGCAGAGATGTGGTGGCATTTAGTTGGTCGTGTGCAGGTGGTGCATGGTTGTCGTCAGCTCGTGTCGTGAGATGTTGGGTTAAGTCCCGCAACGAGCGCAACCCTTGCCCTATGTTGCCAGCACGTGATGGTGGGGACTCGTGGGGGACTGCCGGGGTTAACTCG
>217 PE.096_143215
CACGCCGTAAACGATGAATGCCAGTCGTCGGGTTGCATGCAATTCGGTGACACACCTAACGGATTAAGCATTCCGCCTGGGGAGTACGGTCGCAAGATTAAAACTCAAAGGAATTGACGGGGGCCCGCACAAGCGGTGGAGCATGTGGTTTAATTCGAAGCAACGCGCAGAACCTTACCAACCCTTGACATCCCCGGACCGGCCTGGAGACAGGTCTTCCACTTCGGTGGCCGGGTGACAGGTGCTGCATGGCTGTCGTCAGCTCGTGTCGTGAGATGTTCGGTTAAGTCCGGCAACGAGCGCAACCCACGTCCCCAGTTGCCAGCATTCAGTTGGGCACTCTGTGGAAACTGCCGGTGATAAGCCG
>218 PE.076_137040
CTGGCCGTAAACGATGAATGCTAGGTGTAGGAGGTATCGACCCCTCCTGTGCCGGAGTTAACGCAATAAGCATTCCGCCTGGGGAGTACGGTCGCAAGACTGAAACTCAAAGGAATTGACGGGGGCCCGCACAAGCGGTGGAGTATGTGGTTTAATTCGACGCAACGCGAAGAACCTTACCAGGCTTGACATTGAGTGAAAGAGCTAGAGATAGCTTCCTCCCTTCGGGGACACGAAAACAGGTGGTGCATGGCTGTCGTCAGCTCGTGTCGTGAGATGTTGGGTTAAGTCCCGCAACGAGCGCAACCCCTGTCCTTTGTTGCCAGCGCGTAATGGTGGGAACTCAAAGGAGACTGCCGCGGAGAACGCG
>219 PE.147_42766
CACGCTGTAAACGATGGATACTAGCTGTTTGCGAGAAATTGTGAGTGGCTAAGCGAAAGTGATAAGTATCCCACCTGGGGAGTACGCACGCAAGTGTGAAACTCAAAGGAATTGACGGGGGCCCGCACAAGCGGTGGAGCATGTGGTTTAATTCGATGATACGCGAGGAACCTTACCAAGGTTTAAATGGGAAGCGACGTAGGTAGAGATACCTATTTCTTCGGACGCTTTTCAAGGTGCTGCATGGTTGTCGTCAGCTCGTGCCGTGAGGTGTCAGGTTAAGTCCTATAACGAGCGCAACCCCTGCCTTTATTTGCCAGCGAGTTGAGTCGGGCACTATAGAGGGACTGCCGGTGCAAACCGT
>22 PE.046_101357
CATGCCGTAAACGATGAGTGCTAAGTGTTGGGAGGTTTCCGCCTCTCAGTGCTGCAGCTAACGCATTAAGCACTCCGCCTGGGGAGTACGACCGCAAGGTTGAAACTCAAAGGAATTGACGGGGGCCCGCACAAGCGGTGGAGCATGTGGTTTAATTCGAAGCAACGCGAAGAACCTTACCAGGTCTTGACATCCAGTGCAAACCTAAGAGATTAGGTGTTCCCTTCGGGGACGCTGAGACAGGTGGTGCATGGCTGTCGTCAGCTCGTGTCGTGAGATGTTGGGTTAAGTCCCGCAACGAGCGCAACCCTTGTCATTAGTTGCCATCATTAAGTTGGGCACTCTAATGAGACTGCCGGTGACAAACCG
>220 PE.021_167833
CACGCAGTAAACGATGAATACTAGATTTTTGCGATATACTGTAAGAGTCTAAGCGAAAGCGATAAGTATTCCACCTGGGGAGTACGCCGGCAACGGTGAAACTCAAAGGAATTGACGGGGGCCCGCACAAGCGGAGGAACATGTGGTTTAATTCGATGATACGCGAGGAACCTTACCCGGGATTGAAATTTAGATGGCGGCAGATGAGAGTTTGCTTTCCTTCGGGACATCTAAGTAGGTGCTGCATGGTTGTCGTCAGCTCGTGCCGTGAGGTGTCGGCTTAAGTGCCATAACGAGCGCAACCCGCGTCGATAGTTACTAACAGGTTAAGCTGAGGACTCTATCGAGACAGCCGTCGTAAGACGT
>221 PE.023_365357
CACGCTGTAAACGTTGGGCACTAGGTGTGGGGGCCACCCGTGGTTCCCGCGCCGTAGCTAACGCTTTAAGTGCCCCGCCTGGGGAGTACGGCCGCAAGGCTAAAACTCAAAGGAATTGACGGGGGCCCGCACAAGCGGCGGAGCATGCGGATTAATTCGATGCAACGCGAAGAACCTTACCAAGGCTTGACATGCGCCCCGGGCGCGCGGAGACGCGCGCGCATTTGGTTGGGGGTGTGCAGGTGGTGCATGGTTGTCGTCAGCTCGTGTCGTGAGATGTTGGGTTAAGTCCCGCAACGAGCGCAACCCTTGCCCTATGTTGCCAGCGCGTTGTGGCGGGGACTCGTGGGGGACTGCCGGGGTTAACTCG
>222 PE.128_29934
CACGCCGTAAACGATGAATGTTAGCCGTTGGGGAGTTTACTCTTCGGTGGCGCAGCTAACGCATTAAACATTCCGCCTGGGGAGTACGGTCGCAAGATTAAAACTCAAAGGAATTGACGGGGGCCCGCACAAGCGGTGGAGCATGTGGTTTAATTCGAAGCAACGCGCAGAACCTTACCAGCCCTTGACATACCGGTCGCGGACACAGAGATGTGTCTTTCAGTTCGGCTGGACCGGATACAGGTGCTGCATGGCTGTCGTCAGCTCGTGTCGTGAGATGTTGGGTTAAGTCCCGCAACGAGCGCAACCCTCGCCCTTAGTTGCCAGCATTTAGTTGGGCACTCTAAGGGGACTGCCGGTGATAAGCCGA
>223 PE.053_55640
CACGCCGTAAACGGTGGGTACTAGGTGTGGGGAGCATTCCACGTTCTCCGTGCCGTAGCTAACGCATTAAGTACCCCGCCTGGGGAGTACGGCCGCAAGGCTAAAACTCAAAGGAATTGACGGGGCCCCGCACAAGCGGCGGAGCATGCGGATTAATTCGATGCAACGCGAAGAACCTTACCTGGGTTTGACATACACCGGAAACACCTAGAGATAGGTGCCCCCCTTGTGGTCGGTGTACAGGTGGTGCATGGCTGTCGTCAGCTCGTGTCGTGAGATGTTGGGTTAAGTCCCGCAACGAGCGCAACCCTCGTCCTATGTTGCCAGCGGATTATGCCGGGGACTCATAGGAGACTGCCGGGGTCAACTCG
>224 PE.061_397839
CATGCTGTAAACGGTGGGCGTTAGGTGTGGGGACCGGTTTTGGTTTCTGTGCCGTAGCTAACGCATTAAGCGCCCCGCCTGGGGAGTACGGCCGCAAGGCTAAAACTCAAAGGAATTGACGGGGGCCCGCACAAGCGGCGGAGCATGTGGATTAATTCGATGCAACGCGAAGAACCTTACCAAGGCTTGACATGTGCCGGTCGGCTCCGGAGACGGGGTTTCCTCCTTGTGGGGCCGGTTCACAGGTGGTGCATGGTTGTCGTCAGCTCGTGTCGTGAGATGTTGGGTTAAGTCCCGCAACGAGCGCAACCCTTGTCTTATGTTGCCAGCACTTTGGGTGGGGACTCATGAGAGACTGCCGGGGTTAACTCG
>225 PE.082_156807
CATGCTGTAAACGTTGGGCACTAGGTGTGGGGGGTCTTTCCGGGTCTTCCGCGCCGTAGCTAACGCATTAAGTGCCCCGCCTGGGGAGTACGGCCGCAAGGCTAAAACTCAAAGGAATTGACGGGGGCCCGCACAAGCGGCGGAGCATGCGGATTAATTCGATGCAACGCGAAGAACCTTACCAAGCTTGACATGGGCCGGTGGTTCCCGGAGACGGGAGCGTCCCCTTTTTGTGGGCTGGTTCACAGGTGGTGCATGGTTGTCGTCAGCTCGTGTCGTGAGATGTTGGGTTAAGTCCCGCAACGAGCGCAACCCTTGTCTCGTGTTGCCAGCACGTTGTGGTGGGGACTCGCGGGAGACTGCCGGGGTCAACTCG
>226 PE.066_393
CACGCTGTAAACGATGGATACTAGCTGTTTGGAGCAATCTGAGTGGCTAAGCGAAAGTGATAAGTATCCCACCTGGGGAGTACGCACGCAAGTGTGAAACTCAAAGGAATTGACGGGGGCCCGCACAAGCGGTGGAGCATGTGGTTTAATTCGATGATACGCGAGAACCTTACCAAGGTTTAAATGGGGACTGACAGAGGTAGAGATACCTCCTTCTTCGGACAGTTTTCAAGGTGCTGCATGGTTGTCGTCAGCTCGTGCCGTGAGGTGTCAGGTTAAGTCCTATAACGAGCGCAACCCCTGCCATTAGTTGCTAACGAGTCAAGTCGAGCCCTCTAGTGGGACTGCCGGTGCAAACCGT
>227 PE.063_9046
CCAGCCGTAAACGATGATTACTGGGTGTGGGCATGAAGAGTGTCCGTGCCGAAGCTAATGCGATAAGTAATCCGCCTGGGGAGTACGGCCGCAAGGCTGAAACTCAAAGGAATTGACGGGGACCCGCACAAGCGGTGGAGCATGTGGTTTAATTCGACGCAACGCGAGGAACCTTACCAGATCTTGACATCCCACGTATGCCTACGAGAGTAGGCAGTGCCTTCGGGAACGTGGAGACAGGTGGTGCATGGCTGTCGACAGCTCGTGTCGTGAGATGTTGGGTTAAGTCCCGCAACGAGCGCAACCCCTATCGCTAGTTGCCATCATTAAGTTGGGGACTCTAGCGAGACTGCCTGCGAAGAGCAG
>228 PE.055_46833
CAAACCGTAAATTATGCTTGCTAGATGTTTTTATCAATTTATTGGTAGGAGTGTCGTAATCTAACGAGTTAAGCAAGCCGCCTGGGTAGTATATTCGCAAGAATGAAACTCAAAGGGATAGGCGGGGGAACACACAAGCAGTGGATTATCTAGATTAATTGGATAATAAGCCAAGAATCTTACCTAGGATTGACATGTATTGTGTCTGCGGTGAAAGTCGCATATCCGTAGCAATACGGAGCTTTACACAGGTGGTGCATGGTCGTCGTCAGCTCGTGCCGCAAGGTGTCTAGTTAAGTCTGGAAACGAGCGCAACCCTCGTGTTTAGTTAGTATGTCTAAACAGACTGCTCGGGTAACCGA
>229 PE.043_11752
CACGCCCTAAACGATGTCAACTGGTTGTTGGGAATTCATTTTTCAGTAACGAAGCTAACGCGTGAAGTTGACCGCCTGGGGAGTACGGCCGCAAGGTTGAAACTCAAAGGAATTGACGGGGACCCGCACAAGCGGTGGATGATGTGGTTTAATTCGATGCAACGCGAAAAACCTTACCCACCTTTGACATGTACGGAACTTGCCAGAGATGGCTTGGTGCCCGAAAGGGAGCCGTAACACAGGTGCTGCATGGCTGTCGTCAGCTCGTGTCGTGAGATGTTGGGTTAAGTCCCGCAACGAGCGCAACCCTTACCATTAGTTGCTACGCAAGGGCACTCTAATGGGACTGCCGGTGACAAGCCG
>23 PE.112_47282
CACGCCGTAAACGATGATCACTAGACGTTAGTTCCGTTATGGAATTAGTGTCGTAGCTAACGCGTTAAGTGATCCGCCTGGGGATTACGGTCGCAAGACTAAAACTTAAAGAAATTGACGGGGGCCCGCACAAGCGGTGGAACATGTGGTTTAATTCGACACTACGCGAGGAACCTTACCTAGGCTTGACATGTTTTTGACAACTGTAGAAATACAGCTTTCTGGGCTTCGGTCCAGACAATTACACAGGTGCTGCATGGCTGTCGTCAGCTCGTGTCGTGAGATGTTGGGTTAAGTCCTCTAACGAGCGCAACCCTTGCCGTCAGTTGCTATTTACGTAAGTAAAGCACTCTGATGGAACTGCCTGGGAAACCAG
>230 PE.066_23477
CACGCCGTAAACGTTGGGCACTAGGTGTGGGGGGCCTCTTCCGGGTCGTCCGCGCCGTAGCTAACGCATTAAGTGCCCCGCCTGGGGAGTACGGCCGCAAGGCTAAAACTCAAAGGAATTGACGGGGGCCCGCACAAGCGGCGGAGCATGCGGATTAATTCGATGCGACGCGAAGAACCTTACCAGGGCTTGACATGGGCCGGTCGTCCGCGGAGACGCGGGCTCCCTTCGGGGCCGGTCCGCAGGTGGTGCATGGTTGTCGTCAGCTCGTGTCGTGAGATGTTGGGTTAAGTCCCGCAACGAGCGCAACCCCTGTCCCGTGTTGCCAGCACGTCGTGGTGGGGACTCGCGGGAGACTGCCGGGGTCAACTCG
>231 PE.022_123278
CAGCCCATCCTTGGCCCGGTTGAGCACGTAGACGCAGGAGGAGCGCCCCTGCTCGAGCTCGTCCCACATGAGCTTGAAGGCACCTGCGGGCATATCGTCGTGGCGAATAATGTTGTGCGGAGAGCCGACGAGCTCTTCGGCGCTGTAACGGGACAGCGAATCGAAGACTCGATTCGTCCTACGAATGACACCCTTGGTATCCGTCGTTGAGAAGAACAGGTCCTCGGCACCGAAGCGGCGCTCGTTGCCATCGACGTATTCCATGACTCTCCTGCTTGCTAGGGGAAATCGGTCACCACCGGATCACCGGCGACGACACGCTGATT
>232 PE.051_339815
CACGCCGTAAACGATGGATGCTAGCTGTGAATCGTATCGACCCGATTCGTAGCGAAGCTAACGCGTTAAGCATCCCGCCTGTGGAGTACGGCCGCAAGGCTAAAACATAAATGAATTGACGGGGACCCGCACAAGCGGTGGAGCGTGTTGTTTAATTCGATGGTAAGCGAAGAACCTTACCCAGGCTTGACATCCTGTGAAGCATTGCGAAAGCAAAGTGTGCCTTCGGGAGCACAGTGACAGGTGATGCATGGCCGTCGTCAGCTCGTGTCGTGAGATGTTGGGTTAAGTCCCGCGACGAGCGCAACCCTTATAGTTAGTTGAATTTCTCTAGCTAGACTGCCCTGGTAACAGG
>233 PE.080_243795
CACGCCGTAAACGATGAATGCTAGGTGTTGGGAGTCAAATCTCGGTGCCGAAGTTAACACATTAAGCATTCCGCCTGGGGAGTACGGTGGCAACACTGAAACTCAAAGGAATTGACGGGGACCCGCACAAGCAGCGGAGCATGTGGTTTAATTCGAAGCAACGCGAAGAACCTTACCAAGGCTTGACATATAGTTGAGTTATTGAGAAATTGATAAGTCCCTCGGGACAGCTATACAGGTGGTGCATGGTTGTCGTCAGCTCGTGTCGTGAGATGTTGGGTTAAGTCCCGCAACGAGCGCAACCCTTATCTTCAGTTACCAGCATGTAATGATGGGGACTCTGGAGAGACTGCCGATGACAAATCG
>234 PE.212_29121
CACACAGTAAACGATGTATACTCGCGGTTTGCGATACAATGTAAGCCGCCAAGCGAAAGCATTAAGTATACCACCTGGGGAGTACGCCGGCAACGGTGAAACTCAAAGGAATTGACGGGGGCCCGCACAAGCGGAGGAACATGTGGTTTAATTCGATGATACGCGAGGAACCTTACCCGGGCTTGAACTAAGAGTGACGAATCTAGAGATAGATTTTTCTTCGGACACTCTTGGAGGTGCTGCATGGTTGTCGTCAGCTCGTGCCGTGAGGTGTCGGCTTAAGTGCCATAACGAGCGCAACCCTTTTCCTTGGTTGCCATCAGGTAATGCTGGGCACTCCAGGGATACTGCCATCGTAAGATGT
>235 PE.032_172498
CTAGCCCTAAACGATGAATGCTTGGTGTGGCGGGTATCGATCCCTGCCGTGCCGAAGCTAACGCATTAAGCATTCCGCCTGGGGAGTACGGTCGCAAGGCTGAAACTCAAAGGAATTGACGGGGGCCCGCACAAGCGGTGGAGCATGTGGTTCAATTCGACGCAACGCGAAGAACCTTACCCAGGCTTGAACAGCGAGTGACCACTTCCGAAAGGAAGCTTCCGCAAGGACACTCGTAGAGGTGCTGCATGGCTGTCGTCAGCTCGTGTCGTGAGATGTTGGGTTAAGTCCCGCAACGAGCGCAACCCTTGTCTGCTGTTGCCATCAGGTTATGCTGGGCACTCTGCAGAGACTGCCGGTGATAAACCG
>236 PE.126_27912
CACGCCGTAAACGATGAGTGCTAAGTGTTAGAGGGGTTAACCCTTTAGTGCTGTAGCTAACGCGTTAAGCACTCCGCCTGGGGAGTACGGCCGCAAGGCTGAAACTCAAAGGAATTGACGGGGGCCCGCACAAGCGGTGGAGCATGTGGTTTAATTCGAAGCAACGCGAAGAACCTTACCAGGTCTTGACATCCCCTGACAACCCTGGAGACAGGGCCGTTCCTCCCTTGCGGGAGGACAGGGTGACAGGTGGTGCATGGTTGTCGTCAGCTCGTGTCGTGAGATGTTGGGTTAAGTCCCGCAACGAGCGCAACCCTCGCCCCTAGTTGCCAGCATTCAGTTGGGCACTCTAGGGGGACTGCCGGCTAAAAGTCG
>237 PE.096_43933
CACACCGTAAACGTTGGGCGCTAGGTGTGGGATCCTTTCCACGGGTTCCGTGCCGTAGCTAACGCATTAAGCGCCCCGCCTGGGGAGTACGGCCGCAAGGCTAAAACTCAAAGGAATTGACGGGGGCCCGCACAAGCGGCGGAGCATGCGGATTAATTCGATGCAACGCGAAGAACCTTACCTGGGTTTGACATATACGGGAAGCCTGCAGAGATGTGGGTCTCTTTGATACTCGTATACAGGTGGTGCATGGCTGTCGTCAGCTCGTGTCGTGAGATGTTGGGTTAAGTCCCGCAACGAGCGCAACCCTCGTTCCATGTTGCCAGCAATTCGGTTGGGGACTCATGGGAGACTGCCGGGGTCAACTCG
>238 PE.004_38704
CACGCTGTAAACGATGGATACTAGCTGTTTGGAGTAATCTGAGTGGCTAAGCGAAAGTGATAAGTATCCCACCTGGGGAGTACGTTCGCAAGAATGAAACTCAAAGGAATTGACGGGGGCCCGCACAAGCGGTGGAGCATGTGGTTTAATTCGATGATACGCGAGGAACCTTACCAAGGTTTAAATGGGGACTGACAGGCGTAGAGATATGCCCTTCTTCGGACAGTTTTCAAGGTGCTGCATGGTTGTCGTCAGCTCGTGCCGTGAGGTGTCAGGTTAAGTCCTATAACGAGCGCAACCCCTGCCATTAGTTGCTAACGAGTAAGGTCGAGCCCTCTAATGGGACTGCCGGTGCAAACCGT
>239 PE.063_7557
CACGCAGTAAACGATGATTACTAGCTGTTAGCGATATACTGTTAGTGGCTAAGCGAAAGCGATAAGTAATCCACCTGGGGAGTACGTTCGCAAGAATGAAACTCAAAGGAATTGACGGGGGCCCGCACAAGCGGAGGAACATGTGGTTTAATTCGATGATACGCGAGGAACCTTACCCGGGCTTGAAATGCTATCGACCGACGGAGAGATTCGTTATCCAGCAATGGCGATAGTGTAGGTGCTGCATGGTTGTCGTCAGCTCGTGCCGTGAGGTGTCGGCTTAAGTGCCATAACGAGCGCAACCCTTGCCAATAGTTACCAGCATTGAGATGGGGACTCTATTGGGACTGCCACCGTAAGGTGC
>24 PE.108_83955
CACGCCGTAAACGATGAATACTAGGTGTCGGCATGCGAAGCATGTCGGTGCCGCCGCTAGCGCATTAAGTATTCCACCTGGGGAGTACGTTCGCAAGAATGAAACTCAAAGGAATTGACGGGGACCCGCACAAGCGGTGGAGCATGTGGTTTAATTCGAAGCAACGCGAAGAACCTTACCGAATCTTGACATCCCTCTGACCGGTCCTTAACCGGACCTTCTCTTCGGAGCAGAGGTGACAGGTGGTGCATGGTTGTCGTCAGCTCGTGTCGTGAGATGTTGGGTTAAGTCCCGCAACGAGCGCAACCCTTATTGTCAGTAGCCAGCATTCAGTTGGGCACTCTGACGAGACTGCCAGGGATAACCTG
>240 PE.099_73
CATGCCGTAAACGTTGGGAACTAGGTGTGGGGTCTGTTCCACGGATTCTGCGCCGGAGCTAACGCGTTAAGTTCCCCGCCTGGGGAGTACGGCCGCAAGGCTAAAACTCAAAGGAATTGACGGGGGCCCGCACAAGCGGCGGAGCATGCGGATTAATTCGATGCAACGCGAAGAACCTTACCAAGGCTTGACATACACCGGAAGGGCGCAGAGATGTGTCTGCCGTTAGGCTGGTGTACAGGTGGTGCATGGTTGTCGTCAGCTCGTGTCGTGAGATGTTGGGTTAAGTCCCGCAACGAGCGCAACCCTTGTCTCGTGTTGCCAGCGCGTGGTGGCGGGGACTCACGGGAGACTGCCGGGGTCAACTCG
>241 PE.036_238819
CACGCCCTAAACGATGGATGCTAGGTGTTGGACGTAAGTTCAGTGCTCAAGCTAACGCATTAAGCATCCCGCCTGAGGAGTACGGCCGCAAGGTTAAAACTCAAATGAATAGACGGGGACCCGCACAAGCAGTGGATCATGTGGTTTAATTCGACAATAAACGAGGAACCTCACCTAGGCTTGACATTGATAGAATCCACCAGAAATGGAGGAGTGCCCGCAAGGGAGCTTGAAAACAGGCGCTGCATGGTTGTCGTCAGCTCGTGCCTTGAGGTGTTCGGTTAAGTCCGTTAACGAGCGCAACCCACGTCGTTAGTTACTATGTCTAACGAGACTGCTTGAGTTAATCAA
>242 PE.055_411824
CACGCTGTAAACGATGTGTGCTAGACGTTGGAGGGGAACCTTCAGTGTCGCAGTTAACGCGTTAAGTACACCGCCTGGGGAGTACTGTCGCAAGATTAAAACTCAAAGGAATTGACGGGGGCCCGCACAAGCGGTGGAGCATGTGGTTTAATTCGACGCAACGCGAAGAACCTTACCAGCCCTTGACATGGGGATTCTGGGTTTCAGAGATGAGACCCTTCAGTTCGGCTGGATCCCACACAGGTGCTGCATGGCTGTCGTCAGCTCGTGTCGTGAGATGTTGGGTTAAGTCCCGCAACGAGCGCAACCCCTATCTTCAGTTACCATCAGTTCGGCTGGGGACTCTGGAGAGACTGCCGGTGATAAGCCG
>243 PE.068_43391
CGCACAGTAAACGATGGATGCCCGCTATTGGACTTTTAGTTCAGTGGCTAAGCGAAAGCGTTAAGCATCCCACCTGGGGAGTACGCCGGCAACGGTGAAACTCAAAGGAATTGACGGGGGCCCGCACAAGCGGAGGAACATGTGGTTTAATTCGATGATACGCGAGGAACCTTACCCGGGCTTGAACTGCCGGTGAACGATACAGAGATGTTGAGGCCCTTCGGGGCGCCGGTGGAGGTGCTGCATGGTTGTCGTCAGCTCGTGCCGTGAGGTGTCGGCTTAAGTGCCATAACGAGCGCAACCCCATTTTCTAGTTGCCATCGGGTAATGCCGGGCACTCTGGAGATACTGCCACCGTAAGGTGT
>244 PE.048_222798
ACTCATCTGTCTGCATGAGTTACTTTCATTCTCCTTATGCTGTAGCCCTAGACGGAGCCCTTTGAGATGATTCCCACTTCATTTGACAGTTGGGGAAAGGCCCATACTTTCCCAGAGTCTCAGGCAGGGGAAAGGACTCACCTGCAAATCAGCGATGGAACTGGGAAACAAAATCCACATCCACTGACTGTCAGCCCAGTACTCTCTTCCCCACAGCATCCAGCACTGATCTGCATCAGACAAGGGAGTCGCCATAGCTTTGGGTGGAGAG
>245 PE.142_40827
CACGCCCTAAACGATGTCAACTAGGCGTCGGGTTGTTAAAGACTCGGTGCCGGAGCTAACGCATTAAGTTGACCGCCTGGGGAGTACGGCCGCAAGGTTGAAACTCAAAGAAATTGACGGGGACCCGCACAAGCGGTGGAGCATGTGGTTTAATTCGATGCAACGCGAAGAACCTTACCAGGCCTTGACATCCTAGGAACTTGGCAGAGATGCCTTGGTGCCTTCGGGAACCTAGAGACAGGTGTTGCATGGCTGTCGTCAGCTCGTGTCGTGAGATGTTGGGTTAAGTCCCGCAACGAGCGCAACCCTTATCCTTACTTGCCAGCACTTTGGGTGGGAACTGTAAGGAGACTGCCGGTGACAAACCG
>246 PE.073_141292
CGCACGGTAAACGATGGATGCCCGCTGTTAGCGCCTGGCGTTAGCGGCTAAGCGAAAGCATTAAGCATCCCACCTGGGGAGTACGCCGGCAACGGTGAAACTCAAAGGAATTGACGGGGGCCCGCACAAGCGGAGGAACATGTGGTTTAATTCGATGATACGCGAGGAACCTTACCCGGGCTTGAATTGCAGACGCAGGATACAGAGATGTTGACTCCCTTCGGGGCGTCTGTGAAGGTGCTGCATGGTTGTCGTCAGCTCGTGCCGTGAGGTGTCGGCTTAAGTGCCATAACGAGCGCAACCCCTTTCCTTAGTTGCCATCAGGTGATGCTGGGCACTCTGGGGACACTGCCACCGCAAGGTGT
>247 PE.166_133240
CACGCCGTAAACGATGAGTGCTAGTTGTCGGCATGCATGCATGTCGGTGACGCAGCTAACGCATTAAGCACTCCGCCTGGGGAGTACGGTCGCAAGATTAAAACTCAAAGGAATTGACGGGGGCCCGCACAAGCGGTGGAGCATGTGGTTTAATTCGAAGCAACGCGCAGAACCTTACCACCTTTTGACATGCCCTGGACCGCCACAGAGATGTGGTTTTCCCTTCGGGGACTGGGACACAGGTGCTGCATGGCTGTCGTCAGCTCGTGTCGTGAGATGTTGGGTTAAGTCCCGCAACGAGCGCAACCCTCGCGATTAGTTGCCATCAGGTTTGGCTGGGCACTCTAATCGTACTGCCGGAGTTAATCCG
>248 PE.076_91710
CACGCCGTAAACGATGGGCACTGGCCCCCGGGGCCGTTTGGGCCTCGGGGGCTGCGCGAAAGCATTAAGTGCCCCACCTGGGGAGTACGGCCGCAAGGCTGAAACTCAAAGGAATTGACGGGGGCCCGCACAAGCGGAGGAACATGTGGTTTAATTCGATGGTACGCGAGGAACCTTACCCGGGCTCGAACGCCGGCCGGAGCCCCGAGAGGGGCGCCCACGGGCGGCCGGCGAGGTGCTGCATGGTTGTCGTCAGCTCGTGCCGTGAGGTGTCGCGTTAAGTCGCATAACGAGCGCAACCCCCGCGCCAGTTGCCAGCGCGTGAGGGCGGGGACTCTGGCGGGACTGCCGGCGCAAGCCGC
>249 PE.096_95418
CACGCCGTAAACGATGAATGCCAGTCGTCGGGTAGCATGCTATTCGGTGACACACCTAACGGATTAAGCATTCCGCCTGGGGAGTACGGTCGCAAGATTAAAACTCAAAGGAATTGACGGGGGCCCGCACAAGCGGTGGAGCATGTGGTTTAATTCGAAGCAACGCGCAGAACCTTACCAACCCTTGACATGGGGATCGCGGTTACGAGAGATCGTTTCCTTCAGTTCGGCTGGATCCCACACAGGTGCTGCATGGCTGTCGTCAGCTCGTGTCGTGAGATGTTCGGTTAAGTCCGGCAACGAGCGCAACCCACACTCTTAGTTGCCAGCATTCAGTTGGGCACTCTAGGAGAACTGCCGATGATAAGTCG
>25 PE.021_101527
TGAAATGCTCCTGTTATTCACTCCTCTTATTAAGGTGTTGATGATTCCTATTAAAATGGAAACAGTATGGAAAAAACCATACATTAAGTCATTACTAGTGGGACATTGTGGGGCAAGGTGGGGCAAGATCACAAGTTTAAAGTTTGATTACCTGGGCCTGAATTCCAGTTTTGTCCCTTTTCCTCCCAACCATAGCCAACTTATGTAACCTTTCTGAACCCTCAGCATTCTTTACTCAGAAGTGGATTGTGGTGTCATGTGAAGATTAAGATAATGTAAACGCAGTTCCCAGCATTGTGCCAGAACCGAATTAGGAGCTCAAAAAGGAATAATTATCATTATTACCAATATGGTCACCAACACAGCTCCAATTAGCTGGTTTGTCATCTGGCAGCCATAAAAGGGAATGGGACCGAGAACAAGGTAGCTTTGATGGG
>250 PE.124_377847
GCGGCGGTAGGAGGCTAGTGCCGCATCCCAGTTCGCCTGGTTCCCGGTGTCGGGGAAGTCGAGGCACCGGTTGGCCGCGAAGCCGTACACGGACTGAAGATGCTCAACGATCTGCGCCTCGGTCGCCGTCGGCCCTCCCTCGCCCTGGAGGAGCCCGGCGTTCTTCATCAGAGTGGTGCCGTCGTGCGCGTTCATGGCCTGGGTCAGTCCCTCGTTGAGCAGCGGCCACTTATCGGGTGAGGCGACGACGAGCTCCTTGATCGCATTGGTGGCCTCGGCCCGGTTCAGGGAGTCTGCGCCGTCGGAGACGGTCAGCGGATTGGCGTCCAGGCCGTC
>251 PE.090_8989
CACGCTGTAAACGATGGATACTAGCTGTTTGGACGCGAGTTTGAGTGGCTAAGCGAAAGTGATAAGTATCCCACCTGGGGAGTACGTTCGCAAGAATGAAACTCAAAGGAATTGACGGGGGCCCGCACAAGCGGTGGAGCATGTGGTTTAATTCGATGATACGCGAGGAACCTTACCAAGGTTTAAATGGAGACTGACAGGGGTAGAGATACCTTTTTCTTCGGACAGTTTTCAAGGTGCTGCATGGTTGTCGTCAGCTCGTGCCGTGAGGTGTCAGGTTAAGTCCTATAACGAGCGCAACCCCTGCCATTAGTTGCTAACGAGTCGAGTCGAGCCCTCTAATGGGACTGCCGGTGCAAACCGT
>252 PE.086_6515
CACACCGTAAACGATGGATACTAGGAGTTGGCAAAAATATTGTCGGTTCCGCAGTTAACGCATTAAGTATCCCACCTGGGGAGTACGACCGCAAGGTTAAAACTCAAAGGAATTGACGGGGGCCCGCACAAGCAGTGGAGTATGTGGTTTAATTCGAAGCAACGCGAAGAACCTTACCAGGGCTTGACATATACAGGAATATATAAGAGATTATATAGCTCTACGGAGTCTGTATACAGGTGGTGCATGGTTGTCGTCAGCTCGTGTCGTGAGATGTTGGGTTAAGTCCCGTAACGAGCGCAACCCCTATGGCTAGTTGCTAACATTAAGTTGAGGACTCTAGCAAGACTGCCGTTGTTAAAACG
>253 PE.044_11670
CGCACGGTAAACGATGGATGCTCGCTGTTGGATATTTTTATTCAGTGGCTAAGTGAAAACGTTAAGCATCCCACCTGGGGAGTACGCCGGCAACGGTGAAACTCAAAGGAATTGACGGGGGCCCGCACAAGCGGAGGAACATGTGGTTTAATTCGATGATACGCGAGGAACCTTACCCGGGCTTGAATTGCAGCTGAACGATCCAGAGATGGTGAGGCCCTTCGGGGCAGCTGTGAAGGTGCTGCATGGTTGTCGTCAGCTCGTGCCGTGAGGTGTCGGCTTAAGTGCCATAACGAGCGCAACCCCTCTCCGCAGTTGCCATCGGTTGATGCCGGGCACTCTGCGGACACTGCCTCCGCAAGGAGT
>254 PE.060_3158
CTAGCTGTAAACGATGATTACTGGGTGTGGGCATGAAGAGTGTCCGTGCCGAAGTTAATGCGATAAGTAATCCGCCTGGGGAGTACGGCCGCAAGGCTGAAACTCAAAGGAATTGACGGGGACCCGCACAAGCGGTGGAGCATGTGGTTTAATTCGACGCAACGCGAGGAACCTTACCAGATCTTGACATCCTCGGAAGGTGATGGAAACATCACCGTGCCCTCGGGAACCGAGTGACAGGTGGTGCATGGCTGTCGACAGCTCGTGTCGTGAGATGTTGGGTTAAGTCCCGCAACGAGCGCAACCCCTATCGCTAGTTGCCATCATTAAGTTGGGGACTCTAGCGAGACTGCCTGCGAAGAGCAG
>255 PE.011_172022
GTGGTGGTAGGAGGCCAGTGCCGTATCCCAGCTCGCCTCGTTCCCGGTGTCGGGGAAGTCGAGGCACCGGTTGGCCGAGAAGACCTTGAGGCCCCGGAGCTGCTCGACCACCTGCTTCTCGGTCGTGGGAGGTGCGCTATTGCCGGAGACGGACTCGGCGTTCGTCTTCAGAATGTGCCGTCGTGCGCATTCATGGCCCTGGCTCAGTCCCTCGGTGAGCAGCGGCCACTTATCAGGAGAGGCGGTGACGAGTGCTTTCATCGCGTCAACGGCCTTGGTCCGATCCAAGGACGTTCCGGATCCGGAGACTGTCAGCGGGTTGGCGTCCAGACCATC
>256 PE.029_107510
CGCGCCGTAAACTATGGATACTAGGTGTTCGGAGCGTTAACCCTCTGAGTACCAAAGCCAACGCATTAAGTATCCCGCCTGGGGAGTACGGTCGCAAGGCTAAAACTCAAAGGAATTGACGGGGGCCCGCACAAGCGGTGGAGTATGTGGTTTAATTCGAAGCAACGCGCAGAACCTTACCTAGGCTTGACATACCCGGACAGGCGTAGAAATACGTTTTTCACTTCGGTGACCGGGATACAGGTGCTGCATGGCTGTCGTCAGCTCGTGTCGTGAGATGTTGGGTTAAGTCCCGCAACGAGCGCAACCCTTGCCCTTAGTTACCATCATTAAGTTGGGCACTCTAAGGGGACCGCCGGTGTTAAACCG
>257 PE.063_297725
CACGCCGTAAACGATGATAACTAGCTGTCGGGGCTCTTAGAGTTTCGGTGGCGCAGCTAACGCATTAAGTTATCCGCCTGGGGAGTACGGCCGCAAGGTTAAAACTCAAATGAATTGACGGGGGCCTGCACAAGCGGTGGAGCATGTGGTTTAATTCGAAGCAACGCGCAGAACCTTACCAGCGTTTGACATGTCCGGACGATTTCCAGAGATGGATCTCTTCCCTTCGGGGACTGGAACACAGGTGCTGCATGGCTGTCGTCAGCTCGTGTCGTGAGATGTTGGGTTAAGTCCCGCAACGAGCGCAACCCTCGTCCTTAGTTGCCATCATTTAGTTGGGCACTCTAAGGAAACCGCCGGTGATAAGCCG
>258 PE.046_223685
CACGCCGTAAACGATGGATACTAGATGCAGGAGGTATTCACTCCTTCTGTGTCGCAGCTAACGCAATAAGTATCCCGCCTGGGGAGTACGATCGCAAGATTAAAACTCAAAGGAATTGACGGGGACCCGCACAAGCAGCGGAGCATGTGGTTTAATTCGAAGCAACGCGAAAAACCTTACCAAGACTTGACATCAGTATGACTATCATAGAAATATGGTATCTCGCAAGAGCATACTGACAGGTGGTGCATGGTTGTCGTCAGCTCGTGTCGTGAGATGTTAGGTTAAGTCCTGCAACGAGCGCAACCCTTATAACTAGTTGCCAATATTAAGTTAGGAACTCTAGTTAGACTGCCGTGGTCAACACG
>259 PE.055_416660
CACGCCGTAAACTATGATTACTCGATGTGTGCGATACACAGTACGCGTCCAAGCGAAAGCGTTAAGTAATCCACCTGGGGAGTACGATCGCAAGGTTGAAACTCAAAGAAATTGACGGGGGCCCGCACAAGCGGAGGAGCATGTGGTTTAATTCGATGATACGCGAGGAACCTTACCTGGGCTTGAAAGTTAGTGAATGATCTTGAAAGAGGTCAGGACCGCAAGGACACGAAACTAGGTGCTGCATGGCTGTCGTCAGCTCGTGCCGTGAGGTGTTGGGTTAAGTCCCGCAACGAGCGCAACCCTACCATTAGTTGTCCAGCGAGTAATGTCGGGGACTCTAATGGAACTGCCCGCGTAAGCGGT
>26 PE.023_421142
CTAGCTGTAAACGATGCCTGCTAGCTGGTCTATCCCGGTGTTTCATCGGGATGGGGTGGCGTAAGCTAACGCGTTAAGCAGGCCGCCTGGGGAGTACGGCCGCAAGGTTGAAACTCAAAGGAATTGACGGGGACTCGCACAATCAGTGGAGCATGTGGTTTAATTCGAAACGAAGCGAAAGACCTTACCCGGGTTTGACATGCTACCGTTTTAGTCTTCCAGAAACGGGAGGCGATCCTCAAGGAAGGTAGCACAGCTGCTGCATGGCTGTCGTCAGCTCTAGGCGTGAGCTGTAGGCTTAAGTGCCTCATAGAGCGCAACCCCTATTTGGTGTTAAATATCCACCAGACACTGCCTTGATTTTTTATCAGG
>260 PE.108_83141
CACGCCGTAAACGGTGGGCACTAGTTGTGGGAACCTTCCACGGTTTCTGCGACGCAGCTAACGCATTAAGTGCCCCGCCTGGGGAGTACGATCGCAAGATTAAAACTCAAAGGAATTGACGGGGCCCCGCACAAGCAGCGGAGCATGCGGCTTAATTCGACGCAACGCGAAGAACCTTACCAAGCTTGACATATACCGGAATATGGCAGAAATGTCATAGCTGTAAAAGGTCGGTATACAGGTGGTGCATGGTTGTCGTCAGCTCGTGTCGTGAGATGTTGGGTTAAGTCCCGCAACGAGCGCAACCCTCGTTCTGTGTTGCCAGCATTTAGTTGGGGACTCACAGGAGACTGCCGGGGTCAACTCG
>261 PE.063_13073
CACGCCGTAAACGATGATCACTCGCTCTTGGCGATACGCTGTCAGGGGCTAAGCGAAAGCGTTAAGTGATCCACCTGGGGAGTACGACCGCAAGGTTGAAACTCAAAGGAATTGACGGGGGCCCGCACAAGCGGAGGAACATGTGGTTTAATTCGATGATACGCGAGGAACCTTACCTGGGCTAGAACGGCAGACCGATCTACGGGGAAACTTGTAGAGCCTTCGGGGGTCTGTCGAGGTGCTGCATGGTTGTCGTCAGCTCGTGCCGTGAGGTGTCGGGTTAAGTCCCATAACGAGCGCAACCCTTATCGTCAGTTACCATCAAGTGAAGTTGGGGACTCTGGCGAGACTGCCGGTGCAAACCGT
>262 PE.113_296205
CACGCTGTAAACGATGATAACTAACCGCCGGCGATAGACTGATCGGTGGCTAAGCGAAAGCGATAAGTTATCCACCTGGGGAGTACGACCGCAAGGTTGAAACTCAAAGGAATTGACGGGGGCCCGCACAAGCGGAGGAACATGTGGTTTAATTCGATGATACGCGAGGAACCTTACCCGGGCTCGAACGGCATCTGAATATATCGGAGAGGATATAGTCTACGGACAGATGTCGAGGTGCTGCATGGTTGTCGTCAGCTCGTGCCGTGAGGTGTCGGCTTAAGTGCCATAACGAGCGCAACCCTTGCCTGCTGTTACCAACGTGTAAAGACGGGGACTCAGCAGGGACTGCCACCGTAAGGTGT
>263 PE.108_256470
CACGCCGTAAACGATGTCAACTAGCCGTTGGGAGCCTTGAGCTCTTAGTGGCGCAGCTAACGCATTAAGTTGACCGCCTGGGGAGTACGGCCGCGAGGTTAAAACTCAAATGAATTGACGGGGGCCCGCACAAGCGGTGGAGCATGTGGTTTAATTCGAAGCAACGCGAAGAACCTTACCAGGCCTTGACATCCAATGAACTTTCTAGAGATAGATTGGTGCCTTCGGGAACATTGAGACAGGTGCTGCATGGCTGACGTCAGCTCGTGTCGTGAGATGTTGGGTTAAGTCCCGTAACGAGCGCAACCCTTGTCCTTAGTTACCAGCACGTAATGGTGGGCACTCTAAGGAGACTGCCGGTGACAAACCG
>264 PE.009_365823
TTGTGCTAGAGTCCACACTACAAACCACTGTGTTCTATTGCCTCCCTTATTAGCTATTGTTATTATAATGCATGCAAAGGACTTACAGTACCTTCTCCACAGTGGTGAAACCAATTCATTTATTTGACTAATGTTTATTCTCTACTATATTGTAGACACAGTTCTAGATACTAGAAGTTGAGCTATAAAACAAAAATCCCTGATCTCATAAAGTTTACATTCTAGCCTGGGAAGAATATTGCATACATTAAAATCTATGAATAATTTTAAGTAGTGATCAATGTCACAAGAGAAATAAAATAGATCAATGACACAAAGCATGTCTGGATGCTATGGGAAAGGTGATGTCAGCTCAGAGGGTCAAGAATGGGCTCTCCGAGGAGGTGACATTTGACCTGAGATGTACATGATGAGAGAGAGACGGCCGATGCAAAGACCTGAGGGAAGAATTTTTTCTAGGCAGAGT
>265 PE.098_87464
CACGCCGTAAACGATGAGTACTAGGTGTCGGTTGTTTCGAAACAATCGGTGCCGGAGTAAACACAATAAGTACTCCGCCTGGGGAGTACGGTCGCAAGACTGAAACTCAAAGGAATTGACGGGGGCCCGCACAAGCGGTGGAGCATGTGGTTTAATTCGACGCAACGCGAAGAACCTTACCAAGACTTGACATCCTCTTGATTGGATATGTAATGTATCCTTTTCTTCGGAACAAGAGAGACAGGTGGTGCATGGTTGTCGTCAGCTCGTGTCGTGAGATGTTGGGTTAAGTCCCGCAACGAGCGCAACCCTTGTTGTTAGTTGCCATCATTAAGTTGGGCACTCTAACAAGACTGCCGGTGACAAACCG
>266 PE.213_7708
CACGCCCTAAACGATGTCAACTAGGCGTCGGGTTGTATAGACTCGGTGCCGCAGCTAACGCATTAAGTTGACCGCCTGGGGAGTACGGCCGCAAGGTTGAAACTCAAAGAAATTGACGGGGACCCGCACAAGCGGTGGAGCATGTGGTTTAATTCGATGCAACGCGAAGAACCTTACCAGGCCTTGACATCCAGAGAACTTAGCAGAGATGCTTTGGTGCCTTCGGGAACTCTGAGACAGGTGTTGCATGGCTGTCGTCAGCTCGTGTCGTGAGATGTTGGGTTAAGTCCCGCAACGAGCGCAACCCTTATCCTTACTTGCCAGCACTTAGGGTGGGAACTGTAAGGAGACTGCCGGTGACAAGCCG
>267 PE.072_860
CTAGCTGTAAACGATGATTACTGGGTGTGGGCAGGAAGACTGTCTGTGCCGAAGCAAATGCGATAAGTAATCCGCCTGGGGAGTACGGCCGCAAGGCTGAAACTCAAAGGAATTGACGGGGACCCGCACAAGCGGTGGAGCATGTGGTTTAATTCGACGCAACGCGAGGAACCTTACCAGATCTTGACATCCTACGAATGCTTATGAAGATAGGCAGTGCCTTCGGGAACGTAGAGACAGGTGGTGCATGGCTGTCGACAGCTCGTGTCGTGAGATGTTGGGTTAAGTCCCGCAACGAGCGCAACCCTTATCGTTAGTTACCATCATTAAGTTGGGGACTCTAGCGAGACTGCCTGCGAAGAGCAG
>268 PE.148_4760
CACGCCCTAAACGATGTCAATTAGCTGTTGGTGCACTAGATGCATTAGTAGCGAAGCTAACGCGTGAAATTGACCGCCTGGGGAGTACGGTCGCAAGATTAAAACTCAAAGGAATTGACGGGGACCCGCACAAGCGGTGGATGATGTGGATTAATTCGATGCAACGCGAAGAACCTTACCTGGTCTTGACATGTACGGAAGAGAGTAGAGATACTCTTGTGCCTTCGGGAACCGTAACACAGGTGCTGCATGGCTGTCGTCAGCTCGTGTCGTGAGATGTTGGGTTAAGTCCCGCAACGAGCGCAACCCTTGTCATTAGTTGCCATCATTTGGTTGGGCACTCTAATGAGACTGCCGGTGACAAACCG
>269 PE.066_52854
CTAGCCGTAAACGATGGACACTAGGTGTGGGGGGAGGATCCCTCCGTGCCGCAGCCAACGCATTAAGTGTCCCGCCTGGGGAGTACGGCCGCAAGGCTAAAACTCAAAGGAATTGACGGGGGCCCGCACAAGCAGCGGAGCATGTGGCTTAATTCGAAGCAACGCGAAGAACCTTACCAGGGCTTGACATGCGGGTGAAGCGGCGGAGACGCCGTGGCCGAGAGGAGCCCGCACAGGTGGTGCATGGCTGTCGTCAGCTCGTGTCGTGAGATGTTGGGTTAAGTCCCGCAACGAGCGCAACCCCCGTCGCATGTTGCCAGCGGTTAGGCCGGGCACCCATGCGAGACCGCCGGCGTCAAGCCG
>27 PE.082_132203
CACGCCGTAAACGATGGGCACTAGGTGTCGCGGGTATTGACCCCTGCGGTGCCGAAGCTAACGCATTAAGTGCCCCGCCTGGGGAGTACGGTCGCAAGACTAAAACTCAAAGGAATTGACGGGGGCCCGCACAAGCGGTGGAGCATGTGGTTTAATTCGACGCAACGCGAAGAACCTTACCTGGGCTTGACATCCCGATCGTACCTGCTGGAAACAGTGGGGTCAGTTCGGCTGGATCGGAGACAGGTGCTGCATGGCTGTCGTCAGCTCGTGTCGTGAGATGTTGGGTTAAGTCCCGCAACGAGCGCAACCCTTGTCATTAGTTGCTACGAAAGGGCACTCTAATGAGACTGCCGGTGACAAACCG
>270 PE.116_82822
CACGCCGTAAACGATGAGTGCTAAGTGTTAGGGGGTTTCCGCCCCTTAGTGCTGCAGCTAACGCATTAAGCACTCCGCCTGGGGAGTACGGTCGCAAGACTGAAACTCAAAGGAATTGACGGGGGCCCGCACAAGCGGTGGAGCATGTGGTTTAATTCGAAGCAACGCGAAGAACCTTACCAGGTCTTGACATCCTCTGACAATCCTAGAGATAGGACGTCCCCTTCGGGGGCGGAGTGACAGGTGGTGCATGGTTGCCGTCAGCTCGTGTCGTGAGATGTTGGGTTAAGTCCCGCAACGAGCGCAACCCTTGATCTTAGTTGCCAGCATTCAGTTGGGCACTCTAAGGTGACTGCCGGTGACAAACCG
>271 PE.123_67263
CACGCCGTAAACGATGAATGCCAGCCGTTAGTGGGTTTACTCACTAGTGGCGCAGCTAACGCTTTAAGCATTCCGCCTGGGGAGTACGGTCGCAAGATTAAAACTCAAAGGAATTGACGGGGGCCCGCACAAGCGGTGGAGCATGTGGTTTAATTCGACGCAACGCGCAGAACCTTACCAGCCCTTGACATCCCGGTCGCGGACTCCAGAGACGGAGTTCTTCAGTTCGGCTGGACCGGAGACAGGTGCTGCATGGCTGTCGTCAGCTCGTGTCGTGAGATGTTGGGTTAAGTCCCGCAACGAGCGCAACCCCCGTCCTTAGTTGCTACCATTTAGTTGAGCACTCTAAGGAGACTGCCGGTGATAAGCCGC
>272 PE.056_309711
CGCGCCGTAAACGATGGATGCCAGACGTCGGGGGGCTTGCCCTTCGGTGTCACACCTAACGGATTAAGCATCCCGCCTGGGGAGTACGGCCGCAAGGTTAAAACTCAAAGGAATTGACGGGGGCCCGCACAAGCGGTGGAGCATGTGGTTTAATTCGAAGCAACGCGCAGAACCTTACCAACTCTTGACATCGCCTGACCGGCCTGGAGACAGGTCTTCCCCGCAAGGGGCAGGTGGACAGGTGCTGCATGGCTGTCGTCAGCTCGTGTCGTGAGATGTTCGGTTAAGTCCGGCAACGAGCGCAACCCACACCCTTAGTTGCCATCAGGTTATGCTGGGCACTCCAGGGGAACTGCCCGTGATAAGCGG
>273 PE.091_26959
CACGCTGTAAACGGTGGGTACTAGGTGTGGGGTCCATTCCACGGGTTCCGTGCCGTAGCTAACGCTTTAAGTACCCCGCCTGGGGAGTACGGCCGCAAGGCTAAAACTCAAAGGAATTGACGGGGCCCCGCACAAGCGGCGGAGCATGCGGATTAATTCGATGCAACGCGTAGAACCTTACCTGGGTTTGACATGATCGGGAGTGCTCAGAGATGGGTGTGCCTCTTTTGGGGTCGGTTCACAGGTGGTGCATGGCTGTCGTCAGCTCGTGTCGTGAGATGTTGGGTTAAGTCCCGCAACGAGCGCAACCCTTGTTCACTGTTGCCAGCACGTTATGGTGGGGACTCAGTGGAGACCGCCGGGGTCAACTCG
>274 PE.071_723
CACGCGGTAAACGATGGATGCTCGTTGTCGGCCTTTGTGGTCGGTGACCAAGCGAAAGCGTTAAGCATCCCACCTGGGGAGTACGCCGGCAACGGTGAAACTCAAAGGAATTGACGGGGGCCCGCACAAGCGGAGGAACATGTGGTTTAATTCGATGATACGCGAGGAACCTTACCCGGGCTTGAACTGCGGCGGAACGATTCCGAGAGGATGAGGCCCCTTCGGGGCTGCCGCGGAGGTGCTGCATGGTTGTCGTCAGCTCGTGCCGTGAGGTGTCGGCTTAAGTGCCATAACGAGCGCAACCCCCGTCTTCAGTTGCCATCGGGTTATGCCGGGCACTCTGGAGATACTGCCACCGCAAGGTGT
>275 PE.105_24031
CACGCCGTAAACGATGAGCACTAGGTGTTGGGCCCGTTAGGGCTCAGTGCCGCAGTTAACGCAATAAGTGCTCCGCCTGGGGAGTACGCTCGCAAGAGTAAAACTCAAAGGAATTGACGGGGACCCGCACAAGCAGCGGAGCATGTGGTTTAATTCGAAGCAACGCGAAGAACCTTACCAGGGCTTGACATCCTGCTGACAGGACCTTAACCGGTCCCTTCTTCGGACAGCAGAGACAGGTGGTGCATGGTTGTCGTCAGCTCGTGTCGTGAGATGTTGGGTTAAGTCCCGCAACGAGCGCAACCCTTGTCGCTAGTTACTAACATTCAGTTGAGGACTCTAGCGAGACTGCCGAGGTCAACTCG
>276 PE.082_7014
CACGCAGTAAACGATGATAACTGGGCGTATGCGATATACAGTATGCTCCTAAGCGAAAGCGTTAAGTTATCCACCTGGGGAGTACGCCGGCAACGGTGAAACTCAAAGGAATTGACGGGGGCCCGCACAAGCGGAGGAACATGTGGTTTAATTCGATGATACGCGAGGAACCTTACCCGGATTGAAATGTAGACGACGAGCGGTGAAAGTTCGCTTTCCCTTCGGGGCGTCTATGTAGGTGCTGCATGGTTGTCGTCAGCTCGTGCCGTGAGGTGTCGGCTTAAGTGCCATAACGAGCGCAACCCCTGTCTACGGTTGCCATCAGGTAATGCTGGGAACTCCGTAGAGACTGCCGTCGTAAGGCGT
>277 PE.144_31342
CACGCCGTAAACGATGAGTGCTAGGTGTTAGGGGGTCCAACCCTTAGTGCCGAAGTAAACACATTAAGCACTCCGCCTGGGGAGTACGGCCGCAAGGCTGAAACTCAAAGGAATTGACGGGGGCCCGCACAAGCGGTGGAGCATGTGGTTTAATTCGAAGCAACGCGAAGAACCTTACCAGGTCTTGACATCCCAATGCCCACTCTGGAGACAGAGTTTTCCCTTCGGGGACATTGGTGACAGGTGGTGCATGGTTGTCGTCAGCTCGTGTCGTGAGATGTTGGGTTAAGTCCCGCAACGAGCGCAACCCTTGATCTTAGTTGCCAGCATTAAGTTGGGCACTCTAAGGTGACTGCCGGTGACAAACCG
>278 PE.015_12840
CACGCAGTAAACGATGATTACTAGGAGTTTGCGATATAGTGTAAGCTCTACAGCGAAAGCGTTAAGTAATCCACCTGGGGAGTACGCCGGCAACGGTGAAACTCAAAGGAATTGACGGGGGCCCGCACAAGCGGAGGAACATGTGGTTTAATTCGATGATACGCGAGGAACCTTACCCGGGATTGAAATGTACCTGACGAACTGCGAGAGTGGTTTTCCAGCAATGGCAGGTATGTAGGTGCTGCATGGTTGTCGTCAGCTCGTGCCGTGAGGTGTCGGCTTAAGTGCCATAACGAGCGCAACCCTGACTGTCAGTTGCTAACAGGTTAAGCTGAGGACTCTGGCGGGACTGCCGGCGTAAGCTGT
>279 PE.114_65355
CACGCCGTAAACGATGAGTGTTAGGTGTCTGGAGTCAAATCTGGGTGCCGCAGCAAACGCATTAAACACTCCGCCTGGGGAGTACGCACGCAAGTGTGAAACTCAAAGGAATTGACGGGGACCCGCACAAGCAGCGGAGCATGTGGTTTAATTCGACGCAACGCGAAGAACCTTACCAAGTCTTGACATATTACAGAAGCAGTTAGAGATAATTGCTTACATCTTCGGATGACTGTAATACAGGTGGTGCATGGTTGTCGTCAGCTCGTGTCGTGAGATGTTGGGTTAAGTCCCATAACGAGCGCAACCCCTATTGCTAGTTACCATCATTAAGTTGGGGACTCTAGTAATACTGCCGGTGACAAACCG
>28 PE.075_278235
CACGCCGTAAACGATGAGTGCTAGGTGTTGGGTCCTTTCCGGGACTCAGTGCCGCAGCTAACGCATTAAGCACTCCGCCTGGGGAGTACGACCGCAAGGTTGAAACTCAAAGGAATTGACGGGGGCCCGCACAAGCGGTGGAGTATGTGGTTTAATTCGACGCAACGCGAAGAACCTTACCAGTCTTGACATTGATGGACAGAACTAGAGATAGTTCCTCTTCTTCGGAAGCCAGAAAACAGGTGGTGCACGGTTGTCGTCAGCTCGTGTCGTGAGATGTTGGGTTAAGTCCCGCAACGAGCGCAACCCCTATTGTTAGTTGCCGTCATTCAGTTGGGCACTCTAGCGAGACTGCCGGTAATAACCG
>280 PE.048_121996
AGAGCTGGAAGGGGCCATCCAGGGCAACTCCTCTGAACAACATACAAAGTGCAGATAAAAGGAAAACAAAGACAAAAAGAATTAGCTCAGAATATCTACGACCGTAAAATAAACTGAGGAACCGACAAAGTGCAATACACTTGCCATTTCTAAATATTCAAAGTTTTCACATGTCAAGATTTTCTATTGAGAATAATGTGCTCTGAAGGTCTAGGGAGTCTTTGTATGTTGCTGAAAGCTAAAAGGAAACCAGTCCTTGGAGCACAGAAGGCACAGGCATCCGGTGAGACAGAAACAAGGACATGTGAAAATAAGACTACAACCTCTTATATTAAAAACTAAGTGCCACAGTTCTAGGTGCTGGGTGAAGTG
>281 PE.072_413563
GGCGCGCCTCGACCAGCCCATGAGCAGGCCTGTGAAGAACCCCAGCACCGATCCAGCCGTGTACCCGATGATGAAGAGCAGCGCCGAGGCGCCCAGGCAGCTGAGCAGCAGCCTCCAATCACCCAGGAAGGAGGCGATGAGTACTTCCGGGGCGGCGAAGTACGGGGGCGTGAGCAGTCCGAGCTTGGATGTCGTCAGCTGCCAGACGATGAACCATACGCCGGCGGCATTGATCCAGGGCAGGAAGTGAGTCAGTGACCTCGCTGCCGAGGACGCCGGTCGGACCCGTGCCGTGAGTGTCCACGCGATCAGGGCGATCAGCCATGTACCGGCGAGGACTGTGACCGGAGTGGTTGACCCCTTGCGGAGAAGGTCTGCCTCCGGCAGGGCAATGACGATGACCAGGTAGGCCAGCCACAGGAATAGTGCCGTGGTGCTCAGAAGAGAG
>282 PE.073_224100
CACGCAGTAAACGATGAATACTTGGTGTCGGGAGGGTAAACCTTTCGGTGCCGCAAGCAAACGCATTAAGTATTCCACCTGGGGAGTACGTTCGCAAGAATGAAACTCAAAGGAATTGACGGGGACCCGCACAAGCGGTGGAGCATGTGGTTTAATTCGAAGCAACGCGAAGAACCTTACCAAATCTTGACATACCTTTGACAGACTATGTAAAGTAGTTTTCCTACGGGACAGAGGATACAGGTGGTGCATGGTTGTCGTCAGCTCGTGTCGTGAGATGTTGGGTTAAGTCCCGCAACGAGCGCAACCCTTGCCGTCAGTAGCCAGCATAAAGATGGGAACTCTGACGGGACAGCCGGAGATAATCCG
>283 PE.043_213583
CTAGCTGTAAACGATGATTACTGGGTGTGGGCATGAAGAGTGTCCGTGCCGAAGCTAATGCGATAAGTAATCCGCCTGGGGAGTACGGCCGCAAGGCTGAAACTCAAAGGAATTGACGGGGACCCGCACAAGCGGTGGAGCATGTGGTTTAATTCGACGCAACGCGAGGAACCTTACCAGATCTTGACATCCTGCGAAGGCCTGCGAGAGCAGGCTGTGCCTCCGGGAACGCAGAGACAGGTGGTGCATGGCTGTCGACAGCTCGTGTCGTGAGATGTTGGGTTAAGTCCCGCAACGAGCGCAAACCCCTATTGCCAGTTGCCATCATTAGGTTGGGGACGTCTGGCGAGACTGCCTGCGAAGAGCAG
>284 PE.080_314360
CACGCCCTAAACGATGGGTACTAGACGTCGGGAAGCTTGTCTTCTTGGTGTCGTCGCTAACGCAGTAAGTACCCCGCCTGGGGAGTACGGCCGCAAGGTTAAAACTCAAAGGAATTGACGGGGGCCCGCACAAGCGGTGGAGCATGTGGTTCAATTCGATGCAACGCGAAAAACCTTACCTGCTCTTGACATGCCAGGAATCCTGCAGAGATGCGGGAGTGCCTTCGGGAACCTGGACACAGGTGCTGCATGGCTGTCGTCAGCTCGTGTCGTGAGATGTTGGGTTAAGTCCCGTAACGAGCGCAACCCTCGTCTCTAGTTGCCATCATTCAGTTGGGCACTCTAGAGAGACTGCCGGTGACAAACCG
>285 PE.032_96043
TACGCCGTAAACGATGGATACTAGCAGTTTTGGGTATCGACCCCCGGAGTTGCGAAGCTAACGCGTTAAGTATCCCACCTGTGTAGTACGATCGCAAGATTAAAACATAAAGGAATTGACGGGGACCCGCACAAGCGGTGGAGCGTGATCTTTAATTCGATGGTAAACGATAAACCTTACCAAGGCTTGACATCCGATGTAGGCTCTCGAAAGAGAACTGTGCCTTCGGGAACATCGAGACAGGTGATGCATGGCCGTCGTCAGCTCGTGTCGTGAGATGTTTGGTTAAGTCCATCAACGAGCGCAACCCTTGCAACCAGTTGTATTTTTCTGGTAGGACTGCCCCGGTAACGGG
>286 PE.104_44054
CACGCTGTAAACGATGAATACTAGGTGCTGGGAGGCATAAGCTTTTCGGTGCCGTCGCAAACGCATTAAGTATTCCACCTGGGGAGTACGTTCGCAAGAATGAAACTCAAAGAATTGACGGGGACCCGCACAAGCGGTGGAGCATGTGGTTTAATTCGACGCAACGCGAAGAACCTTACCCGGTCTTGAGATCCTCCTGAATGCAGGGTAATGCCTGCAGTCCTTCGGGACAGGAGAGACAGGTGGTGCATGGTTGTCGTCAGCTCGTGTCGTGAGATGTTGGGTTAAGTCCCGCAACGAGCGCAACCCCTATTTTAGTAGCCAGCGGTTCGGCCGGGCACTCTAGAAAGACTGCCGAGGATAACTCG
>287 PE.054_53906
CACGCCGTAAACGATGAGTGCTAGGTGTTGGATCCTTTCCGGGATTCAGTGCCGCAGCTAACGCATTAAGCACTCCGCCTGGGGAGTACGACCGCAAGGTTGAAACTCAAAGGAATTGACGGGGGCCCGCACAAGCGGTGGAGCATGTGGTTTAATTCGAAGCAACGCGAAGAACCTTACCAGGTCTTGACATCCCGATGCTATTTCTAGAGATAGGAAGTTACTTCGGTACATCGGTGACAGGTGGTGCATGGTTGTCGTCAGCTCGTGTCGTGAGATGTTGGGTTAAGTCCCGCAACGAGCGCAACCCCTATTGTTAGTTGCCATCATTCAGTTGGGCACTCTAGCAAGACTGCCGGTAATAAACCG
>288 PE.129_54675
CACGCCGTAAACGATGAATGCCAGCTGTTGGGATGCTTGCATCTCAGTAGCGCAGCTAACGCTTTGAGCATTCCGCCTGGGGAGTACGGTCGCAAGATTAAAACTCAAAGGAATTGACGGGGGCCCGCACAAGCGGTGGAGCATGTGGTTTAATTCGAAGCAACGCGCAGAACCTTACCATCCTTTGACATGGCGTGTTACCTGGAGAGATTCAGGGTCCCCTTCGGGGGCGCGCACACAGGTGCTGCATGGCTGTCGTCAGCTCGTGTCGTGAGATGTTGGGTTAAGTCCCGCAACGAGCGCAACCCACGTCCTTAGTTGCCATCATTCAGTTGGGCACTCTAGGGGAGACTGCCGGTGATAAGCCGC
>289 PE.049_43369
CACGCCGTAAACGATGGATACTAGCTGTTTGGGGTATCGACCCCCTGAGTAGCGAAGCTAACGCGTTAAGTATCCCGCCTGTGGAGTACGATCGCAAGATTAAAACATAAAGGAATTGACGGGGACCCGCACAAGCGGTGGATCATGTTCTTTAATTCGATGATAACCGATAAACCTTACCAGGTCTTGACATCCTTGGAATCTTTCAGAAATGAGAGAGTGCTTTTTAAGAGCCAAGTGACAGGTGATGCATGGCCGTCGTCAGCTCGTGTCGTGAGATGTTTGGTTAAGTCCATCAACGAGCGCAACCCTTGTCAGTAGTTGTATTTTTCTACTGAGACTGCCCCGGTAACGGG
>29 PE.012_299289
CACGCCGTAAACGATGAGTGCTAGGTGTTAGACCCTTTCCGGGGTTTAGTGCCGTAGCTAACGCATTAAGCACTCCGCCTGGGGAGTACGACCGCAAGGTTGAAACTCAAAGGAATTGACGGGGGCCCGCACAAGCGGTGGAGCATGTGGTTTAATTCGAAGCAACGCGAAGAACCTTACCTGGGTTTGACATGCACCAGACGGTTGTAGAGATACGTACCTCCCTTTGTGGTTGGTGTGCAGGTGGTGCATGGTTGTCGTCAGCTCGTGTCGTGAGATGTTGGGTTAAGTCCCGCAACGAGCGCAACCCTTATTGTTAGTTGCCATCATTAAGTTGGGCACTCTAGCGAGACTGCCGGTAATAAACCG
>290 PE.108_75028
CACGCCGTAAACGATGTCGACTTGGAGGTTGTTCCCTTGAGGAGTGGCTTCCGGAGCTAACGCGTTAAGTCGACCGCCTGGGGAGTACGGCCGCAAGGTTAAAACTCAAATGAATTGACGGGGCCCGCACAAGCGGTGGAGCATGTGGTTTAATTCGATGCAACGCGAAGAACCTTACCTACTCTTGACATCCACAGAATTTGCCAGAGATGGCTTAGTGCCTTCGGGAACTGTGAGACAGGTGCTGCATGGCTGTCGTCAGCTCGTGTTGTGAAATGTTGGGTTAAGTCCCGCAACGAGCGCAACCCTTATCCTTTGTTGCCAGCGGTTCGGCCGGGAACTCAAAGGAGACTGCCAGTGATAAACTG
>291 PE.092_19310
CACGCCGTAAACGATGATAACTAGCTGTCCGGGGACTTGGTCTTTGGGTGGCGCAGCTAACGCATTAAGTTATCCGCCTGGGGAGTACGGCCGCAAGGTTAAAACTCAAATGAATTGACGGGGGCCTGCACAAGCGGTGGAGCATGTGGTTTAATTCGAAGCAACGCGCAGAACCTTACCAGCGTTTGACATGTCCGGACGACTGGCAGAGATGCCTTTCTTCCCTTCGGGGACTGGAACACAGGTGCTGCATGGCTGTCGTCAGCTCGTGTCGTGAGATGTTGGGTTAAGTCCCGCAACGAGCGCAACCCTCGCCTTTAGTTACCATCATTTAGTTGGGTACTCTAAAGGAACCGCCGGTGATAAGCCG
>292 PE.076_93623
CGCACAGTCAACGATGTACACTGGGCGTGTGCGCAAGAGCGTGCGTGCCGAAGCAAACGCGATAAGTGTACCGCCTGGGGAGTATGCCCGCAAGGGTGAAACTCAAAGGAATTGACGGGGGCCCGCACAAGCGGTGGAGCATGTGGTTTAATTCGATGGTACGCGAGAACCTTACCTGGGTTTGACATCAAGAGGGATCATATAGAGATATGTGAGCGTAGCAATACGGCTCTTGACAGGTGCTGCATGGCTGTCGTCAGCTCGTGCCGTGAGGTGTTGGGTTAAGTCCCGCAACGAGCGCAACCCCTACTGCCGGTTACTAACAGGTAGCGCTGAGGACTCAGGCGGAACTGCCTGCGACAAGCAG
>293 PE.010_4477
CACGCCGTAAACGATGAGTGCTAAGTGTTGGAGGGTTTCCGCCCTTCAGTGCTGGAGCTAACGCATTAAGCACTCCGCCTGGGGAGTACGGCCGCAAGGCTGAAACTCAAAGGAATTGACGGGGACCCGCACAAGCGGTGGAGCATGTGGTTTAATTCGAAGCAACGCGAAGAACCTTACCAGATCTTGACATCCTCTGACCACCCAAGAGATTGGGCTTTCCCTTCGGGGACAGAGTGACAGGTGGTGCATGGTTGTCGTCAGCTCGTGTCGTGAGATGTTGGGTTAAGTCCCGTAACGAGCGCAACCCTTATTGTTAGTTGCCAGCATTCAGTTGGGCACTCTAGCGAGACTGCCGGTGATAAACCG
>294 PE.067_51218
CACGCCGTAAACGTTGGGAACTAGGTGTTGGCGACATTCCACGTCGTCGGTGCCGCAGCTAACGCATTAAGTTCCCCGCCTGGGGAGTACGGCCGCAAGGCTAAAACTCAAAGGAATTGACGGGGGCCCGCACAAGCAGCGGAGCATGTGGCTTAATTCGACGCAACGCGAAGAACCTTACCAAGGCTTGACATATACCGGAAAGCATCAGAGATGGTGCCCCCCTTGTGGTCGGTATACAGGTGGTGCATGGCTGTCGTCAGCTCGTGTCGTGAGATGTTGGGTTAAGTCCCGCAACGAGCGCAACCCTTGTTCTGTGTTGCCAGCATGCCCTTCGGGGTGATGGGGACTCACAGGAGACTGCCGGGGTCAACTCG
>295 PE.086_3432
CACGCCCTAAACGATGATAACTAAGTGTTGCGACGAGCTCGCAGTGCTGTAGCAAACGCGTTAAGTTATCCACCTGAGGAGTACGGTCGCAAGATTAAAACTCAAAGGAATAGACGGGGACCCACACAAGCAGTGGATCACGTGGTTTAATTCGACAATAACGGGGAACCTTACCCAGACTTGACATCCTAGGAATACTTTAGAGATAGAGTAGTGCTCGCAAGAGAACCTAGAGACAGGTGCTGCATGGTTGTCGTCAGCTCGTGCCTTGAGGTGTTCGGTTAAGTCCGTTAACGAGCGCAACCCATGTCCTTAGTTACAATGTCTAAGGAGACTGCCTTGGTTAACAAG
>296 PE.188_207142
CACGCCCTAAACGATGTCAACTGGTTGTTGGGAATTAGTTTTCTCAGTAACGAAGCTAACGCGTGAAGTTGACCGCCTGGGGAGTACGGCCGCAAGGTTGAAACTCAAAGGAATTGACGGGGACCCGCACAAGCGGTGGATGATGTGGTTTAATTCGATGCAACGCGAAAAACCTTACCCACCTTTGACATGGCAGGAAGTTTCCAGAGATGGATTCGTGCTCGAAAGAGAACCTGCACACAGGTGCTGCATGGCTGTCGTCAGCTCGTGTCGTGAGATGTTGGGTTAAGTCCCGCAACGAGCGCAACCCTTGTCATTAGTTGCTACATTCAGTTGAGCACTCTAATGAGACTGCCGGTGACAAACCG
>297 PE.131_31554
CATGCCGTAAACGTTGGGCACTAGGTGTGGGGGACATTCCACGTTTTCCGCGCCGTAGCTAACGCATTAAGTGCCCCGCCTGGGGAGTACGGCCGCAAGGCTAAAACTCAAAGAAATTGACGGGGGCCCGCACAAGCGGCGGAGCATGCGGATTAATTCGATGCAACGCGAAGAACCTTACCAAGGCTTGACATGAACCGGAAAGGCGTAGAAATACGTCCCCCCACTTGTGGTCGGTTTACAGGTGGTGCATGGTTGTCGTCAGCTCGTGTCGTGAGATGTTGGGTTAAGTCCCGCAACGAGCGCAACCCTCGTTCTATGTTGCCAGCACGTGATGGTGGGGACTCATAGGAGACTGCCGGGGTCAACTCG
>298 PE.082_301452
CACGCTGTAAACGATGTCAACTAGCTGTTGGCCTTATGAATGAGGTTAGTGGCGCAGCAAACGCGATAAGTTGACCGCCTGGGGAGTACGGTCGCAAGATTAAAACTCAAAGGAATTGACGGGGGCCCGCACAAGCGGTGGAGCATGTGGTTTAATTCGATGCAACGCGAAGAACCTTACCTACCCTTGACATACAGTGAATTCTGCAGAGATGCGGAAGTGCCTTCGGGAGCACTGCTACAGGTGCTGCATGGCTGTCGTCAGCTCGTGTCGTGAGATGTTGGGTTAAGTCCCGTAACGAGCGCAACCCTTATCCTTAGTTGCCATCGCGTAGAGGCGGGAACTCTAAGGAGACTGCCGGTGACAAACCG
>299 PE.108_218553
CACACCGTAAACGATGAGTGCTAGATGTTCGAGGGTTTCCGCCCTTGAGTGTCGCAGCTAACGCATTAAGCACTCCGCCTGGGGAGTACGACCGCAAGGTTGAAACTCAAAGGAATTGACGGGGACCCGCACAAGCGGTGGAGCATGTGGTTTAATTCGAAGCAACGCGAAGAACCTTACCAGGTCTTGACATCCCTTGACAACGCTAGAAATAGCGCGTTCCCTTCAGGGACAAGGTGACAGGTGGTGCATGGTTGTCGTCAGCTCGTGTCGTGAGATGTTGGGTTAAGTCCCGCAACGAGCGCAACCCTTATTATTAGTTGCCAGCATTCAGTTGGGCACTCTAGTGAGACTGCCGGTGATAAACCG
>3 PE.107_9012
CACACCGTAAACGATGGGTGCTAGGTGTGGGGATCAGTTCACGATCTCCGTGTCGAAGCTAACGCGTTAAGCACCCCGCCTGGGGACTACGGCCGCAAGGCTAAAACTCAAAGGAATTGACGGGGGCCCGCACAAGCGGCGGAGCATGTGGCTTAATTCGAAGCAACGCGAAGAACCTTACCTGGCTTGACATACCACTTACATCCCTAGAGATAGGGTGGGTTCGTCCGTGTGGTACAGGTGGTGCATGGCTGTCGTCAGCTCGTGTCGTGAGATGTTGGGTTAAGTCCCGCAACGAGCGCAACCCCTGTCCTATGTTGCCAGCGAGTAATGTCGGGGACTCATAGGAGACCGCCGGTGTCAAACCG
>30 PE.077_42315
CACGCCGTAAACGATGGGCACTGGCTGTCGGCGGGCTACCGTCGGCGGCTGCGCGAAAGCGTTAAGTGCCCCACCTGGGGAGTACGGCCGCAAGGCTGAAACTCAAAGGAATTGACGGGGGCCCGCACAAGCGGAGGAACATGTGGTTTAATTCGATGATACGCGAGGAACCTTACCTGGGCTCGAACGCCGGGCGCGTGGGCGGGAAACCGCCCTTCCCCACGGGGCTCCCGGCGAGGTGCTGCATGGTTGTCGTCAGCTCGTGCCGTGAGGTGTCGGGTTAAGTCCCATAACGAGCGCAACCCCTGCCGCCAGTTGCCAGCGCGTCATGGCGGGGACTCTGGCGGGACTGCCGGCGCAAGCCGC
>300 PE.159_49015
CACGCCGTAAACGATGAGTGCTAGTTGTCGGCATGCATGCATGTCGGTGACGCAGCTAACGCATTAAGCACTCCGCCTGGGGAGTACGGTCGCAAGATTAAAACTCAAAGGAATTGACGGGGGCCCGCACAAGCGGTGGAGCATGTGGTTTAATTCGAAGCAACGCGCAGAACCTTACCACCTTTTGACATGCCCCGGACCGCCACAGAGATGTGGCTTTCCCTTCGGGGACTGGGACACAGGTGCTGCATGGCTGTCGTCAGCTCGTGTCGTGAGATGTTGGGTTAAGTCCCGCAACGAGCGCAACCCTCGCTGTTAGTTGCTACCAGGTTTGGCTGGGCACTCTAACAGGACCGCCGGTGGTAAGCCG
>301 PE.037_307892
CACGCCGTAAACGATGAGTGCTAAGTGTTGGTCTCATAAGAGATCAGTGCTGCAGCTAACGCATTAAGCACTCCGCCTGGGGAGTACGACCGCAAGGTTGAAACTCAAAGGAATTGACGGGGACCCGCACAAGCGGTGGAGCATGTGGTTTAATTCGAAGCAACGCGAAGAACCTTACCAAGTCTTGACATACTGTGAGGACACAAGAGATTGTGTTGTTCTGACCTTTGGTTAGACACAGATACAGGTGGTGCATGGTTGTCGTCAGCTCGTGTCGTGAGATGTTGGGTTAAGTCCCGCAACGAGCGCAACCCTTATATCTAGTTGCCAGCAGTAAGATGGGGACTCTAGATAGACTGCCAGTGATAAACTG
>302 PE.096_331877
CACGCCGTAAACGATGAATGCCAGACGTCGGGCAGCATGCTGTTCGGTGTCACACCTAACGGATTAAGCATTCCGCCTGGGGAGTACGGTCGCAAGATTAAAACTCAAAGGAATTGACGGGGGCCCGCACAAGCGGTGGAGCATGTGGTTTAATTCGAAGCAACGCGCAGAACCTTACCAACCCTTGACATCCCAGGACATCCCCAGAGATGGGGCTTCCACTTCGGTGGCCTGGAGACAGGTGCTGCATGGCTGTCGTCAGCTCGTGTCGTGAGATGTTCGGTTAAGTCCGGCAACGAGCGCAACCCACGTCCCCAGTTGCCAGCATTCAGTTGGGCACTCTGTGGAAACTGCCGATGATAAGTCG
>303 PE.141_27921
CATGCCGTAAACGTTGGGCACTAGGTGTGGGGTCCATTCCACGGATTCCGCGCCGTAGCTAACGCATTAAGTGCCCCGCCTGGGGAGTACGGCCGCAAGGCTAAAACTCAAAGGAATTGACGGGGGCCCGCACAAGCGGCGGAGCATGCGGATTAATTCGATGCAACGCGAAGAACCTTACCAAGGCTTGACATACACCGGAATGTGCCAGAGATGGTTCAGCCCTTTGGGCTGGTGTACAGGTGGTGCATGGTTGTCGTCAGCTCGTGTCGTGAGATGTTGGGTTAAGTCCCGCAACGAGCGCAACCCTCGTTCTATGTTGCCAGCACATGATGGTGGGAACTCATAGTAGACTGCCGGGGTCAACTCG
>304 PE.080_9086
CACGCCCTAAACGATGCCAACTAGGCGTTGGGTAAATTATTATTCAGTGCCGTAGCTAACGCGTTAAGTTGGCCGCCTGGGGAGTACGGCCGCAAGGTTGAAACTCAAAGAAATTGACGGGGACCCGCACAAGCGGTGGAGCATGTGGTTTAATTCGATGCAACGCGAAGAACCTTACCAGGCCTTGACATCTAGAGAACTTAGCAGAGATGCTTTGGTGCCTTCGGGAACTCTAAGACAGGTGTTGCATGGCTGTCGTCAGCTCGTGTCGTGAGATGTTGGGTTAAGTCCCGCAACGAGCGCAACCCCTATCCTTATTTGCCAACACTTCGGGTGGGAACTTTAGGGAGACTGCCAGTGATAAACTG
>305 PE.138_111027
CACGCTGTAAACGATGTCGATTTGGGGGTTGAGCTTTAAGCTTGGCGCCCGTAGCTAACGTGATAAATCGACCGCCTGGGGAGTACGGCCGCAAGGTTAAAACTCAAATGAATTGACGGGGGCCCGCACAAGCGGTGGAGCATGTGGTTTAATTCGATGCAACGCGAAGAACCTTACCTACTCTTGACATCCAGAGAACATTCCAGAGATGGATTGGTGCCTTCGGGAACTCTGAGACAGGTGCTGCATGGCTGTCGTCAGCTCGTGTTGTGAAATGTTGGGTTAAGTCCCGCAACGAGCGCAACCCTTATCCTTTGTTGCCAGCGATTCGGTCGGGAACTCAAAGGAGACTGCCGGTGATAAACCG
>306 PE.054_124285
CACGCCGTAAACGGTGTACACTAGGTGTAGGAGGTATCGACCCCTTCTGTGCCACAGATAATTCGTTAAGTGTACCGCCTGGGAAGTACGACCGCAAGGTTAAAACTCAAAGGAATTGACGGGGGCCCGCACAAGCAGTGGAGCATGTGGTTTAATTCGACGATACGCGAAGAACCTTACCAGGGCTTGACATGTAGAGAATTTCTTGGAAACTTGAAAGTGCCCGCAAGGGAGCTCTAACACAGGTGGTGCATGGCTGTCGTCAGCTCGTGTCGTGAGATGTTGGGTTAAGTCCCGCAACGAGCGCAACCCCTGTCCCGTGTTGCCAGCACTAACGGTGGGAACTCACGGGAGACTGCCTATGGAAAGTAG
>307 PE.108_217956
CAAGCCATAAACTATGTTCGCTAGGTGTCCTATCATAAGATAGGGTGCTGTACCTAACGGGTTAAGCGAACCGCCTGAGTAGTATAGTTGCAAGACCGAAACTCAAAGGGGATAGGCGGGGGAACACACAAGCGGTGGATTGTCTCGATTAATTGGATAATAAGCCAAGAATCTTACCTGAACTTGACATGCAATTTTAAGATACGTAATGGTATCGAGCCATAGCAATATGGCAGGTTGTGCAGGTGCTGCATGGCCGTCGTCAGCTCGTGCTGCAAGGTGTCCGGTTAAGTCCGGGAACGAGCGCAACCCTTATATCTAGTTAGGATGTCTAGATAGACTGCCATGGCAACGTG
>308 PE.100_18936
CACGCCCTAAACGATGCGAACTGGATGTTGGTCTCAACTCGGAGGTCAGTGTCGAAGCTAACGCGTTAAGTTCGCCGCCTGGGGAGTACGGTCGCAAGACTGAAACTCAAAGGAATTGACGGGGGCCCGCACAAGCGGTGGAGTATGTGGTTTAATTCGATGCAACGCGAAGAACCTTACCTGGCCTTGACATGTCCGGAATCCAGCAGAGATGCAGGAGTGCCTTCGGGAATCGGAACACAGGTGCTGCATGGCTGTCGTCAGCTCGTGTCGTGAGATGTTGGGTTAAGTCCCGCAACGAGCGCAACCCTTGTCCTTAGTTGCCAGCGAGTAATGTCGGGAACTCTAAGGAGACTGCCGGTGACAAACCG
>309 PE.099_545
CACGCCGTAAACGATGAGTGCTAGATGTAGGGAGCTATAAGTTCTCTGTATCGCAGCTAACGCAATAAGCACTCCGCCTGGGGAGTACGACCGCAAGGTTGAAACTCAAAGGAATTGACGGGGGCCCGCACAAGCGGTGGAGCATGTGGTTTAATTCGAAGCAACGCGAAGAACCTTACCAGGTCTTGACATACTCGTGCTATTCCTAGAGATAGGAAGTTCCTTCGGGACACGGGATACAGGTGGTGCATGGTTGTCGTCAGCTCGTGTCGTGAGATGTTGGGTTAAGTCCCGCAACGAGCGCAACCCCTATTGTTAGTTGCCATCATTAAGTTGGGCACTCTAACGAGACTGCCGGTGATAAACCG
>31 PE.015_114876
CTAGCTGTAAACGATGATTACTGGGTGTGGGCATGAAGAGTGTCCGTGCCGAAGCTAATGCGATAAGTAATCCGCCTGGGGAGTACGGCCGCAAGGCTGAAACTCAAAGGAATTGACGGGGACCCGCACAAGCGGTGGAGCATGTGGTTTAATTCGACGCAACGCGAGGAACCTTACCAGATCTTGACATCCTCGGAAGGCGGCGGAGACGCCGCTGTGCCCTCGGGAGCCGAGTGACAGGTGGTGCATGGCTGTCGACAGCTCGTGTCGTGAGATGTTGGGTTAAGTCCCGCAACGAGCGCAACCCCTATCGCTAGTTGCCATCATCAGGTTGGGGACTCTAGCGAGACTGCCTGCGAAGAGCAG
>310 PE.121_104085
CACGCTGTAAACGATGAGTACTAGGTGTCGGGGGTTACCCCCTCGGTGCCGCAGCTAACGCATTAAGTACTCCGCCTGGGGAGTACGCACGCAAGTGTGAAACTCAAAGGAATTGACGGGGACCCGCACAAGTAGCGGAGCATGTGGTTTAATTCGAAGCAACGCGAAGAACCTTACCTAAGCTTGACATCCCTCGGACAGGTGTTTAATCACACCCTTCCTTCGGGACTGAGGTGACAGGTGGTGCATGGTTGTCGTCAGCTCGTGTCGTGAGATGTTGGGTTAAGTCCCGCAACGAGCGCAACCCTTGTCTTTAGTTGCCAGCATTCAGTTGGGCACTCTAGAGAGACTGCCAGGGATAACCTG
>311 PE.113_35032
CACGCCCTAAACGATGTATACCGGTTGTTGCTGTGCTAGTCACGGCAGTAATCCACCTAACGGATTAAGTATACCGCCTGGGGAGTACGGTCGCAAGATTAAAACTCAAAGGAATAGACGGGGACCCGCACAAGCGGTGGAGCATGTGGTTTAATTCGAAGATACGCGAAGAACCTTACCCGGACTTGATATCTAACAAATCATCCAGAGATGGAAGAGTGTCTGCTTGCAGAAATGTTAAGACAGGTGCTGCACGGCTGTCGTCAGCTCGTGTCGTGAGATGTTGGGTTAAGTCCCGCAACGAGCGCAACCCACGTCATTAGTTGCTAACGGTTCGGCCGAGCACTCTAATGAGACTGCCTTCGGTAAGGAG
>312 PE.012_380900
TGACCGGCTTCCTACTCCCCATGGCGTCTTTGTCTCCCTGGGGATACCAGCTCTGAGCTTCCGCTCGGCTCAGCCCAGCCCCCAACTCCCGGGGTCGGCTTCGCGGGAGAGGAAAATATAGGATGGCTTTCTGTACCGCGTCTGATGATGGAGAGTCCCGGGGACACCTCCGCGGACACGTGTTGGACTCAGGGCTTTAGGCCCGTGACAGCTGGTAATCCCCCAGCCCAACAACGTCCCTGGACACTGCCCCTGCCCTTGGCGGCTGGCCTGCCTAGTATCATAGACTAGGTCTGGGTGGGGTTGGCACGTTTGTGAGCTCACATCTTCCCTAACTACCTGTCTTTTGTCTGCTTATCAAATTCAGACAGCTTCAGACACAG
>313 PE.069_30177
CACGCCGTAAACGATGAATACTAAGTATTGGGGAAACTCAGTGCTGCAGCTAACGCAATAAGTATTCCGCCTGTGGAGTATGCACGCAAGTGTGAAACATAAAGGAATTGACGGGGGCCCGCACAAGCGGTGGAGTATGTGGTTTAATTCGACGCAACGCGAAGAACCTTACCAGGCCTTGACATCCCTTGCAAAGCTGTAGAGATACAGTAGAGGTTATCAAGGAGACAGGTGGTGCATGGTTGTCGTCAGCTCGTGTCGTGAGATGTTGGGTTAAGTCCCGCAACGAGCGCAACCCTTGCCTTCAGTTACCAGCATTCAGTTGGGGACTCTGGAGGGACTGCCGGTGATAAACCG
>314 PE.061_253052
CGTAAATGTTCCACTGCTGGCCCAGCAGCTGAGTGGAGACGATCCCATTGCGGCCGAAGAGCGTGATGGAGGCCGTGGCGACGGCAAAGGGTGGAGAGACGATGGGGATAAGGCAGATGAGATGAAGAAGGCGCTTACCGGGTATGTCCACACGAGCCTGCACGTAAGCGAAGAAGAAACCGATGAGTGTTCCGACGGTTCCGACGACGAGGCCTAGAACGACAGTGTTGATAACTGTGGTTCGGTTCGTTGTGGAGCGCAGCAGGCTGGTGAGGACTTCTGACCCGTTGGCGGAGAATGCCTGAGAGAGGATCGTCACCA
>315 PE.069_14403
CACGCTGTAAACGATGGATACTAAGTGTCGGGCAACCGGTGCTGAAGTTAACACATTAAGTATCCCACCTGAGTAGTACGGTCGCAAGACTGAAACTCAAAGGAATTGACGGGCACCCGCACAAGCGGTGGAGCATGTCGTTTAATTCGAAGCAACGCGAAAAACCTTACCAGGACTTGACATCTCTTTGAAACCTTATGGAAACACTAGGCCTCTTCTTCGGAAGACAAAGATGACAGGTGGTGCATGGTTGTCGTCAGCTCGTGTCGTGAGATGTTCGGTTAAGTCCGATAACGAGCGCAACCCTTATCCTTAATTGCTAACATTTAGTTGAGAACCTTAAGGAAACTATCGGTGACAAGCCG
>316 PE.165_112301
CACGCCGTAAACGATGTCGACTAGCCGTTGGAATCCTTGAGATTTTAGTGGCGCAGCTAACGCATTAAGTCGACCGCCTGGGGAGTACGGCCGCAAGGTTAAAACTCAAATGAATTGACGGGGGCCCGCACAAGCGGTGGAGCATGTGGTTTAATTCGAAGCAACGCGAAGAACCTTACCTGGCCTTGACATGCTGAGAACTTTCCAGAGATGGATTGGTGCCTTCGGGAACTCAGACACAGGTGCTGCATGGCTGTCGTCAGCTCGTGTCGTGAGATGTTGGGTTAAGTCCCGTAACGAGCGCAACCCTTGTCCTTAGTTACCAGCACGTGATGGTGGGCACTCTAAGGAGACTGCCGGTGACAAACCG
>317 PE.075_1871
CACGCTGTAAACGATGGATACTAGCTGTTTGGAGAAATTTGAGTGGCTAAGCGAAAGTGATAAGTATCCCACCTGGGGAGTACGCACGCAAGTGTGAAACTCAAAGGAATTGACGGGGGCCCGCACAAGCGGTGGAGCATGTGGTTTAATTCGATGATACGCGAGGAACCTTACCAAGGTTTAAATGGAGACTGACAGGGGCAGAGATGCCTTTTTCTTCGGACAGTTTTCAAGGTGCTGCATGGTTGTCGTCAGCTCGTGCCGTGAGGTGTCAGGTTAAGTCCTATAACGAGCGCAACCCCTATTGTTAGTTACCAGCACGTAATGGTGGGGACTCTAGCAAGACTGCCGGTGTAAACCGT
>318 PE.142_299721
CACGCCCTAAACGATGTCAACTGGTTGTTGGGAATTCATTTTCTCAGTAACGAAGCTAACGCGTGAAGTTGACCGCCTGGGGAGTACGGCCGCAAGGTTGAAACTCAAAGGAATTGACGGGGACCCGCACAAGCGGTGGATGATGTGGTTTAATTCGATGCAACGCGAAAAACCTTACCCACCTTTGACATGGCAGGAATTCTTCAGAGATGAGGAAGTGCTCGAAAGAGAACCTGCACACAGGTGCTGCATGGCTGTCGTCAGCTCGTGTCGTGAGATGTTGGGTTAAGTCCCGCAACGAGCGCAACCCTTGCCATTAGTTGCTACGAAAGGGCACTCTAATGGGACTGCCGGTGACAAACCG
>319 PE.121_97131
CACGCCGTAAACGATGATCATTAGTCGGCAGAGAACTGTTGACGCAGCTAACGCATTAAATGATCCGCCTGAGTAGTATGCTCGCAAGAGTAAAACTTAAAGGAATTGACGGGGACCCGCACAAGCGGTGGAGCATGTGGTTTAATTTGAAGATACGCGGAGAACCTTACCCACTCTTGACATCCTTCGCAAAGCTATAGAGATATAGTGGAGGTTAACGGAGTGACAGATGGTGCATGGTTGTCGTCAGCTCGTGTCGTGAGATGTTTGGTCAAGTCCTGCAACGAGCGCAACCCCTATCTTTAGTTACTAACGAGTCATGTCGAGGACTCTAGAGATACTGCCTGGGTAACTGG
>32 PE.091_3148
CACGCCCTAAACGATGGATACTCGACATCAGCGATACACGGTTGGTGTCTGAGCGAAAGCATTAAGTATCCCACCTGGGAAGTACGACCGCAAGGTTGAAACTCAAAGGAATTGACGGGGGTCCGCACAAGCGGTGGAGCATGTGGTTTAATTCGATGATACGCGAGGAACCTTACCTGGGCTAGAATGCAGAGGGACGTCCGGTGAAAGCTGGATTTATAGCAATATACCGTCTGTAAGGTGCTGCATGGCTGTCGTCAGCTCGTGCCGTGAGGTGTTGGGTTAAGTCCCGCAACGAGCGCAACCCCCATCACTAGTTGCCATCAGGTCAAGCTGGGAACTCTAGTGAAACTGCCGTCGTAAGACGC
>320 PE.024_9158
CACGCCGTAAACGATGGATACTAGCTGTTGGAGGTATCGACCCCTTCAGTAGCGAAGCTAACGCGTTAAGTATCCCGCCTGTGGAGTACGGCCGCAAGGCTAAAACATAAAGGAATTGACGGGGACCCGCACAAGCGGTGGATCGTGTTCTTTAATTCGATGATAAACGAAGAACCTTACCAGGGCTTGACATCCAGGGAAGGTCTGCGAAAGCGGACTGTGCCTTTTGGAACCCTGTGACAGGTGCTGCATGGCCGTCGTCAGCTCGTGTCGTGAGATGTTTGGTTAAGTCCATCAACGAGCGCAACCCTTGCAACTAGTTGGATTTTTCTAGTTGGACTGCCCCGGTAACGGG
>321 PE.036_132283
GACACGTTTGCCGAGCAGGTTCTGGCGGAACCGGCCCTGCTTGCCCTTGAGCATGTCCGAGATCGACTTCAAAGGACGGTTACCCGGCCCGGTAACAGGACGGCCACGGCGCCCGTTGTCGAACAGCGAATCGACGGCTTCCTGGAGCATGCGCTTCTCGTTGTTGACGATAATCTCGGGCGCGCCGAGGTCGAGGAGACGCTTCAGCCGGTTGTTGCGGTTGATGACGCGGCGATAGAGGTCGTTGAGGTCCGATGTTGCGAACCTACCGCCGTCAAGCTGCACCATGGGACGCAGATCCGGCGGAATGACTGGAACGGCATCGAGCACCATCCCGGACGGGTCATTGTTACCGCT
>322 PE.063_70723
CGCACCGTAAACGATGTACACTAGGTGTCTGGCATAACAGCTGGGTGCCAAAGCAAACGTGATAAGTGTACCGCCTGGGGAGTATGCCCGCAAGGGTGAAACTCAAAGGAATTGACGGGGGCCCGCACAAGCGGTGGAGCATGTGGTTTAATTCGATGGTACGCGAGGAACCTTACCTGGGTTTGACATAGTATCTGATGCCCGTAGAGATACGGCAGCGTAGCAATACGAGGTACAACAGGTGCTGCATGGCTGTCGTCAGCTCGTGCCGTGAGGTGTTGGGTTAAGTCCCGCAACGAGCGCAACCCCTACTGCCAGTTACTAACAGGTAAAGCTGAGGACTCTGGCGGAACTGCCGGTGACAAACCG
>323 PE.009_116610
TAGCCCTACGTCGGGTTCATCCAGCAACACCACATCAGTTCCCCGGTTGAATACCTTTTCGACCTGCGCGAGTCGCAGCATGGTGGGGGTGAGGTCAAGCGGGTGGGTTTCGGGGTCAATGTTGGCCAGGGCCCCGGCCGGCTCGCCGCCGATGAAGTCGCGGAGGGTGGTTTCTATTACTTGGTCGCAGGCGCGTTGGGTTTGCAGGCTTATCGACGCCGGTTGCGGCGTGAGCGCCAGGGTGTG
>324 PE.063_185286
CACGCCGTAAACGATGGATGCTAATTGTTTGAGGTATCGACCCCTCGAGTAATAAAGCTAACGCGTTAAGCATCCCGCCTGTGGAGTACGGCCGCAAGGCTAAAACATAAAGGAATTGACGGGGACCCGCACAAGCGGTGGAGGATGTTCTTTAATTCGAAGTCAAGCGAAGAACCTTACCAGGGCTTGACATCCCTAGAACTTTTTCGAAAGAAAAAGGTGCCTTCGGGAGCTAGGTGACAGATCCTGCATGGCCGTCGTCAGCTCGTGTCGTGAGATGTTTGGTTAAGTCCATCAACGAGCGCAACCCTTGTCGTCAGTTGTATTTTTCTGGCGAGACTGCCCCGGTAACGGG
>33 PE.051_101551
CACGCCGTAAACGATGGATACTAGCTGTTGGAGGTATCGACCCCTTCAGTAGCGAAGCTAACGCGTTAAGTATCCCGCCTGTGGAGTACGGCCGCAAGGCTAAAACATAAAGGAATTGACGGGGACCCGCACAAGCGGTGGATTATGTTCTTTAATTCGATGATAACCGAAGAACCTTACCAGGGCTTGACATCCAGGGAAGGTCTACGAAAGTAGACTGTGCCTTTTGGAACCCTGTGACAGGTGATGCATGGCCGTCGTCAGCTCGTGTCGTGAGATGTTAGGTTAAGTCCTTCAACGAGCGCAACCCTTGTGAATAGTTGTATTTTTCTATTCAGACTGCCCCGGTAACGGG
>34 PE.140_327783
CACGCCCTAAACGATGAGTGCTGGATGTCGGCGAGCGATCGTCGGTGTCGAAGCTAACGCATTAAGCACTCCGCCTGAGGAGTACGATCGCAAGATTAAAACTCAAAGAAATTGACGGGGACCCGCACAAGCGGTGGAGCATGTGGTTTAATTCGAAGCAACGCGCAGAACCTTACCAGACCTTGACATGGGCTCTATGGAGAGAGGAATCTTTCTCCTTCACCTCGGGTGGGAGCCACACAGGTGCTGCATGGCTGTCGTCAGCTCGTGTCGTGAGATGTTGGGTTAAGTCCCGCAACGAGCGCAACCCTCGCCTTTAGTTGCTACCAGTTCGGCTGAGCACTCTAAAGGAACTGCCGGTGATAAGCCG
>35 PE.122_178564
CACGCCGTAAACGATGAATGCCAGCCGTTAGTGGGTTTACTCACTAGTGGCGCAGCTAACGCTTTAAGCATTCCGCCTGGGGAGTACGGTCGCAAGATTAAAACTCAAAGGAATTGACGGGGGCCCGCACAAGCGGTGGAGCATGTGGTTTAATTCGACGCAACGCGCAGAACCTTACCAGCCCTTGACATGTCCAGGACCGGTCGCAGAGATGTGACCTTCTCTTCGGAGCCTGGAACACAGGTGCTGCATGGCTGTCGTCAGCTCGTGTCGTGAGATGTTGGGTTAAGTCCCGCAACGAGCGCAACCCCCGTCCTTAGTTGCTACCATTTAGTTGAGCACTCTAAGGAGACTGCCGGTGATAAGCCGC
>36 PE.119_35486
CTAGCCGTAAACGATGGATACTAGGTGTAGCTTGTATCGACCCAAGCTGTGCCGTAGCTAACGCGTTAAGTATCCCGCCTGGGGAGTACGCGCGCAAGCGTGAAACTCAAAGGAATTGACGGGGGCCCGCACAAGCGGTGGAGTATGTGGTTTAATTCGATGCAACGCGAAGAACCTTACCAGGACTTGACATGTCGCGAATCTTACTGAAAGGTAGGAGTGCCTTCGGGAGCGCGAACACAGGTGGTGCATGGCTGTCGTCAGCTCGTGTCGTGAGATGTTGGGTTAAGTCCCGCAACGAGCGCAACCCTCGTTTTAGTTGCCATCATTAAGTTGGGCACTCTAGAGAGACTGCCGGTGACAAACCG
>37 PE.087_99588
CTGGCCGTAAACGATGAATGCTAGGTGTAGGGGGTATCGACCCCTCCTGTGCCGGAGTTAACGCAATAAGCATTCCGCCTGGGGAGTACGGTCGCAAGACTGAAACTCAAAGGAATTGACGGGGGCCCGCACAAGCGGTGGAGTATGTGGTTTAATTCGACGCAACGCGAAGAACCTTACCAGGGCTTGACATTGAGTGACAGACTTAGAGACAAGTCATTCTCTTCGGAGACACGAAAACAGGTGGTGCATGGCTGTCGTCAGCTCGTGTCGTGAGATGTTGGGTTAAGTCCCGCAACGAGCGCAACCCCTATTCTCTGTTGCCAGCACGCGAAGGTGGGAACTCAGAGGAGACTGCCGCGGACAACGCG
>38 PE.108_16405
CACGCCGTAAACGATGAATACTAGGTGTGGGGGTTTCAACACCTCCGTGCCGCCGCTAACGCATTAAGTATTCCGCCTGGGGAGTACGGTCGCAAGATTAAAACTCAAAGGAATTGACGGGGACCCGCACAAGTAGCGGAGCATGTGGTTTAATTCGAAGCAACGCGAAGAACCTTACCTACACTTGACATCCCTTGCATTACTCTTAATCGAGGAAATCCCTTCGGGGACAAGGTGACAGGTGGTGCATGGTTGTCGTCAGCTCGTGTCGTGAGATGTTGGGTTAAGTCCCGCAACGAGCGCAACCCTTGTCGTTAGTTACTACCATTAAGTTGAGGACTCTAGCGAGACTGCCTGGGTTAACCAG
>39 PE.091_65672
CACGCCCTAAACGATGTCTACTAGTTGTCGGGGATTAATTTCCTTGGTAACGCAGCTAACGCGTGAAGTAGACCGCCTGGGGAGTACGGTCGCAAGATTAAAACTCAAAGGAATTGACGGGGACCCGCACAAGCGGTGGATGATGTGGATTAATTCGATGCAACGCGAAAAACCTTACCTACGCTTGACATGTCCGGAACCCTGAAGAGATTTGGGGGTGCTCGAAAGAGAGCCGGAACACAGGTGCTGCATGGCTGTCGTCAGCTCGTGTCGTGAGATGTTGGGTTAAGTCCCGCAACGAGCGCAACCCTTATCATTAGTTGCTACGCAAGGGCACTCTAATGAGACTGCCGGTGACAAACCG
>4 PE.140_435897
CACGCCGTAAACGATGGGTGCTAGACGTTGGCGGGCTTGCTCGTCAGTGTCGCAGCTAACGCGTTAAGCACCCCGCCTGGGGAGTACGGTCGCAAGATTGAAACTCAAAGGAATTGACGGGGGCCCGCACAAGCGGTGGAGCATGTGGTTCAATTCGACGCAACGCGCAGAACCTTACCAGCCCTTGACATGGGACTCGCCGGGAGCAGAGACGCTCCCTTCGGTTCGGCCGGAGTCCGCACAGGTGCTGCATGGCTGTCGTCAGCTCGTGTCGTGAGATGTTGGGTTAAGTCCCGCAACGAGCGCAACCCTCGTCTCCAGTTGCCATCAGGTTATGCTGGGCACTTTGGAGAAACTGCCGGTGACAAGCCGGAGGAAGGAATGACGT
>40 PE.011_342572
CACTCAGCCTCTTCCTGGCCTGTGAGAGAAGGCTCTTCCTTCAGGTGTTATCTGCACCACGAATAATGTTAGGTTTGAGTCACCTCCCTCTAGGACACCTTTCCTTAAAGAGGAAATGTTTCCTGGAGCTGGTAGTCAGGGAGCACTGAGAGAAAGCATTTCTCACTGTGAGTTATCAATCTCTGTGCCCATTTTGCATAACCAATTGCCATTTTGTGGCAGTATTTCATATCTAAAATGATTTTCCAGAGCTGGACCATGGCTCATGCCTGTAGTGGTGCATGCCTGAAGTCCCAGCTACCCAGGAGGCT
>41 PE.137_1690
CACGCCGTAAACGATGAGTGCTAAGTGTTGGAGGGTTTCCGCCCTTCAGTGCTGCAGTTAACGCATTAAGCACTCCGCCTGGGGAGTACGACCGCAAGGTTGAAACTCAAAGGAATTGACGGGGACCCGCACAAGCGGTGGAGCATGTGGTTTAATTCGAAGCAACGCGAAGAACCTTACCAAGTCTTGACATCCTTTGACCACTCTAGAGATAGAGCTTTCCCTTCGGGGACAAAGTGACAGGTGGTGCATGGTTGTCGTCAGCTCGTGTCGTGAGATGTTGGGTTAAGTCCCGCAACGAGCGCAACCCTTATTACTAGTTGCCAGCATTCGGTTGGGCACTCTAGTGAGACTGCCGGTGACAAACCG
>42 PE.032_23930
CACGCCGTAAACGATGCTAACTCGTTTTTGGGCTTTAGGGTTCAGAGACCAAGCGAAAGTGATAAGTTAGCCACCTGGGGAGTACGCTCGCAAGAGTGAAACTCAAAGGAATTGACGGGGGCCCGCACAAGCGGTGGATTATGTGGTTTAATTCGATGATACGCGAGGAACCTTACCAAGACTTAAATGGGAATTGACAGCTTTAGAAATAGAGCTTTCTTCGGACAATTTTCAAGGTGCTGCATGGTTGTCGTCAGCTCGTGCCGTGAGGTGTTAGGTTAAGTCCTGCAACGAGCGCAACCCCTGTCACTAGTTGCCATCATTCAGTTGGGGACTCTAGTGAGACTGCCTACGCAAGTAGA
>43 PE.051_17098
CACGCCGTAAACTATGGATACTTGACATTGGTAGTCTCGACCCTATCAGTGTCGCTCTAAACAAGCTAACGCCTTAAGTATCCCGCCTGGGGAGTACGAGCGCAAGCTTAAAACTCAAAGGAATAGACGGGGACCCGCACAAGCGGTGGAGCATGTGGTTTAATTCGATGATAAGCGAGGAACCTCACCAGGGTTTGACATCTGGCCTATGTCTTCAATTAACCTTGAACTCTTAGTGGCCAAGACAGGTGCTGCATGGTTGTCGTCAGCATGTGCCGTGAGGTGCACCGTTAATTCGGGTAACATGCGCAACCCTCATCCTGAGTTAATTTTTCTCAGGAAACTGCCTCGGATAACGAG
>44 PE.138_352268
CACGCCGTAAACGATGTGCGCTAGCCGTCGGGGTGCTTGCACTTCGGTGGCGCAGTTAACGCGATAAGCGCACCGCCTGGGGAGTACGGCCGCAAGGTTAAAACTCAAAGGAATTGACGGGGGCCCGCACAAGCGGTGGAGCATGTGGTTTAATTCGAAGCAACGCGCAGAACCTTACCAGCCCTTGACATGTCCGTCGCGGGCCCGGGAGACCGGGTCCTTCGGTTCGGCCGGACGGAACGACAGGTGCTGCATGGCTGTCGTCAGCTCGTGTCGTGAGATGTTGGGTTAAGTCCGCAACGAGCGCAACCCCTACTCGCCAGTTGCCAGCATTGGGTTGGGCGACTCTGGCGAAACTGCCGGTGACAAGCCG
>45 PE.009_39130
CGCACAGTAAACGCTGGATGCCCGCTGTTGGCTCATTAGAGTCAGCGGCCAAGCGAAAGCATTAAGCATCCCACCTGGGGAGTACGCCGGCAACGGTGAAACTCAAAGGAATTGACGGGGGCCCGCACAAGCGGAGGAACATGTGGTTTAATTCGATGATACGCGAGGAACCTTACCCGGGCTTGAATTGCAGACGAACGATTCAGAGATGAAGAGGCCCTTCGGGGCGTCTGTGAAGGTGCTGCATGGTTGTCGTCAGCTCGTGCCGTGAGGTGTCGGCTTAAGTGCCATAACGAGCGCAACCCCTTTTCTTAGTTGCCATCAGGTCATGCTGGGCACTCTGGGAATACTGCCACCGTAAGGTGT
>46 PE.063_1190
CACGCCCTAAACGATGTCAACTAGTTGTTGGGGATTCATTTCCTTAGTAACGTAGCTAACGCGTGAAGTTGACCGCCTGGGGAGTACGGTCGCAAGATTAAAACTCAAAGGAATTGACGGGGACCCGCACAAGCGGTGGATGATGTGGATTAATTCGATGCAACGCGAAAAACCTTACCTACCCTTGACATGCCACTAACGAAGCAGAGATGCATTAGGTGCTCGAAAGAGAAAGTGGACACAGGTGCTGCATGGCTGTCGTCAGCTCGTGTCGTGAGATGTTGGGTTAAGTCCCGCAACGAGCGCAACCCTTGTCTCTAGTTGCTACGAAAGGGCACTCTAGAGAGACTGCCGGTGACAAACCG
>47 PE.098_140146
CACGCCGTAAACGATGAATACTAGGTGTCGGTCTCCGAAGGAGATCGGTGCCGACGCAAACGCAATAAGTATTCCACCTGGGGAGTACGTTCGCAAGAATGAAACTCAAAGGAATTGACGGGGACCCGCACAAGCGGTGGAGCATGTGGTTTAATTCGAAGCAACGCGAAGAACCTTACCAGGTCTTGAGATCCCGGTGACAGAGGATGTAATGTCCTTTCCCTTCGGGGCAGCGGAGACAGGTGGTGCATGGTTGTCGTCAGCTCGTGTCGTGAGATGTTGGGTTAAGTCCCGCAACGAGCGCAACCCTTATCGTCAGTAGCCAGCAGTAAGATGGGCACTCTGATGAGACTGCCGGGGATAACCCG
>48 PE.011_307883
AGTGCTGTGTCCGACAGTATTCGTGTTTTGTTTTCTTCCTGAAGCTGTCTCTCCTTCCACCCCTCCTCCCTCAGCCGACACATCCCCCGACCGCCATCGCTTGCTCGCCCTCTGAGATCCCCCGCCTCCACCGCCTTGCAGGCTCACCTCTTACTTTCATTTCTTCCTTTCTTGCGTTTGAGGAGGGGGTGCGGGAATGAGGGTGTGTGTGGGGAGGGGGTGCGGGGTGGGGACGGAGGGGAGCGTCCTAAGGGTCGATTTAGTGTCATGCCTCTTTCACCACCACCACCACCACCGAAGATGACAGCAAGGATCGGCTAAATACCGCGTGTTCTCATCTAGAAGTGGGAACTTACAGATGACAGTTCTTGCATGGGGCAGAACGAGGGGGACCGGGGACGCGGAAGTCTGCTT
>49 PE.063_152324
CACGCTGTAAACGATGGATGCTAGCCGTCAGCAAGCATGCTTGTTGGTGGCGCAGCTAACGCATTAAGCATCCCGCCTGGGGAGTACGGCCGCAAGTTAAAACTCAAAGGAATTGACGGGGGCCCGCACAAGCGGTGGAGCATGTGGTTTAATTCGACGCAACGCGAAGAACCTTACCAGCCCTTGACATGCCCCGGAGGTTTCCAGAGATGGATTCCTCCTAGCAATAGGTCGGGACACAGGTGCTGCATGGCTGTCGTCAGCTCGTGTCGTGAGATGTTGGGTTAAGTCCCGCAACGAGCGCAACCCTCGCCATTAGTTGCCCTTATAAGTTAGGCACTCTAGTGGGACTGCCGGTGATAAGCCG
>5 PE.108_41241
CTGGCCCTCAACGTTGCTCGCTCGCTTTACGGAGTATCGACCCTCTGTGAGGCTAAGCTAACGCGGTAAGCGAGCCGCCTGGGTAGTACGATCGCAAGATTAAAACTCAAAGGAATAGACGGGGACTCGCACAAGCAGTGGATTATGCGGCTTAATTCGTCGATAAACGAAGAACCTTACCAAGGTTAGAAACCCAGCTGCATCCCGACCTGAAAGGGACGGAGCCTTCGAGGGTGCTGGGCAGGTGATGCATGGTCGTCGTCAGTTCGTGGTTTGAACTGTTCCCTTCAGTGGGGTAACGAACGCAACCCCCGTTGTCTGTTGCCTATATGGCCAGGCGAGACTGCTCCCTCACGGGA
>50 PE.146_16771
CACGCCGTAAACGATGTCTACTAGCCGTTGGGGTCCTTGAGACTTTAGTGGCGCAGTTAACGCGATAAGTAGACCGCCTGGGGAGTACGGCCGCAAGGTTAAAACTCAAATGAATTGACGGGGGCCCGCACAAGCGGTGGAGCATGTGGTTTAATTCGATGCAACGCGAAGAACCTTACCTGGTCTTGACATAGTGAGAATCCTGCAGAGATGCGGGAGTGCCTTCGGGAATTCACATACAGGTGCTGCATGGCTGTCGTCAGCTCGTGTCGTGAGATGTTGGGTTAAGTCCCGCAACGAGCGCAACCCTTTTCCTTATTTGCCAGCGGGTTAAGCCGGGAACTTTAAGGATACTGCCAGTGACAAACTG
>51 PE.021_39536
CTAGCCGTAAACGATGTACACTAGGTGTCGGGCCCTCTGGGTTCGGTGCCGCAGTTAACACATTAAGTGTACCACCTGGGGAGTACGGTCGCAAGACTGAAACTCAAAGGAATTGACGGGGACCCGCACAAGCGGTGGAGCATGTGGTTTAATACGACGCTACGCGTGGAACCTTACCACGGCTTGACATGCATTTGAAATTCCGCCGAAAGACGGAACCTGTCCTAAAGACACAATTGCACAGGTGTTGCATGGCTGTCGTCAGCTCGTGTCGTGAGATGTTGGGTTAAGTCCCGCAACGAGCGCAACCCTTGTCATTAGTTGCCAACCCGTAAGGGCGCACTCTAGTGAGACTGCCAGTGTTTAACTG
>52 PE.007_14219
CTAGCCGTAAACGATGGACACTAGGTGTGGGGGAGTATTTCTTCCGTGCCGCAGCTAACGCATTAAGTGTCCCGCCTGGGGAGTACGGCCGCAAGGCTAAAACTCAAAGGAATTGACGGGGGCCCGCACAAGCAGCGGAGCATGTGGTTTAATTCGAAGCAACGCGAAGAACCTTACCAGGGCTTGACATTTAGGTGAAGCGGCGGAAACGTCGTGGCCGAAAGGAGCCTAAACAGGTGGTGCATGGCTGTCGTCAGCTCGTGTCGTGAGATGTTAGGTTAAGTCCTGCAACGAGCGCAACCCTCGTCGTATGTTGCCAGCGGTTAGGCCGGGCACCCATACGAGACCGCCGGCGTCAAGCCG
>53 PE.048_3245
AGCCTTGGTGAAGAACTGGGCGCAGCCCACGATGTTGGTGGCCGTGAGTGTCGTGGCTGTGTCATCCCACATGGCCAGCACACACAAGTCGTAGCCAGTCCCTGACACCAGGTTGTTGACCACGAAGGCCTTGTTGGAGGCTGGGATCATCCTGGGAGGGAGGTGGACAGAAATAGTGAGGGGTGGTGGGGTGGAAGGACAGGGTGATGGGGAGTGGACAGAGGTAGAAACAGAGTGACAGAGATGGGGAGGGGAGGGAGGGAGGCCAAGACAGACACGGGGACACAGAGAGAATGGGGCAGAGGGAAAGAAAGGGAGAGAGGAGTGAAGAGACATGGAAGGAGAGAGAAGGAGAGACAGAGGAGAGGGGAGAAGGCGGACGACGT
>54 PE.050_16150
CCGGCTGTAAACGATGATTACTGGGTGTGGGCAGGAAGACTGTCTGTGCCGAAGCAAATGCGATAAGTAATCCGCCTGGGGAGTACGGCCGCAAGGCTGAAACTCAAAGGAATTGACGGGGACCCGCACAAGCGGTGGAGCATGTGGTTTAATTCGACGCAACGCGAGGAACCTTACCAGATCTTGACATCCCGCGAATGCCCCGTGAAGACGGGCAGTGCCTTCGGGAACGCGGAGACAGGTGGTGCATGGCTGTCGACAGCTCGTGTCGTGAGATGTTGGGTTAAGTCCCGCAACGAGCGCAACCCCTGTTGCTAGTTACCATCATTAAGTTGGGGACTCTAGCAAGACTGCCTGCGAAGAGCAG
>55 PE.047_424083
CAGCAGCAGGGAGGCGGCCATGTGCACCGTCGCCCGCTGCGGCGCCGTGAGCGCCACCCGCTCGGGGACCGCCAAGAGCCGCGGCGCCCGCACGAAGGAGGGCGTGCGGACCCTCGCGGGGGCTCTCTCGGGGCCCCTTGTGGGGTTTCTCTTGGGGGTTCTAGGGATCATGGTCGGCCGCTCTCGACCGGAGTGCCGACCTCGACCACGGAGTCGATTCCGATCCCGGCCCCGGCCTTGTCCGGGCCCGCGGCCGGCACCGAGTCGCGGCGCACCGTCGGCGTCGGCAGGAGCACCGGAGTAGAACCCGGCCTTCCGTGGAAGGAGGAGACGTCGGGATGGCAGCCCGCCGGGGCGCCCTCGCCCACGGAGCGTGCGCACGTCCTCGCCCACTGGCCTCCACTGCCGCGGGGGAGTCTCCGGCTTGGAGGTGGGGACGGACGT
>56 PE.017_258441
CTAGCCCTAAACGCTGCTCGCTCGTTCTGCGGAGTATCGACCCTCTGCGGGACTAAGCTAACGCGGTAAGCGAGCCGCCTGGGTAGTACGAGCGCAAGCTTAAAACTCAAAGGAATAGACGGGGACTCGCACAAGCAGTGGATCATGTGGCTTAATTCGTCGATAAGCGAAGAACCTTACCAAGGCTAGAAACCAAACTGCATCCTTTGGGAAACCAGAGGAGCCTTCGAGGGTGTTTGGCAGGTGATGCATGGTCGTCGTCAGTTCGTGGCTTGAGCTGTTCCCTTCAGTGGGGTAACGAACGCAACCTCCGTTGTCTGTTATTTATGTCAGGCGAGACTGCCCCCTCACGGGGAGGGAAGGCGGGGACGGACGT
>57 PE.037_111161
CACGCCGTAAACGATGAGTGCTAGGTGTTAGGCCCTTTCCGGGGCTTAGTGCCGCAGCTAACGCATTAAGCACTCCGCCTGGGGAGTACGACCGCAAGGTTGAAACTCAAAGGAATTGACGGGGACCCGCACAAGCGGTGGAGCATGTGGTTTAATTCGACGCAACGCGAGGAACCTTACCAGCGTTTGACATCTTAGGAATGAGACAGAGATGTTTCAGTGTCCCTTCGGGGAAACCTAAAGACAGGTGGTGCATGGCTGTCGTCAGCTCGTGTCGTGAGATGTTGGGTTAAGTCCCGCAACGAGCGCAACCCTCGTTCTATGTTGCCAGCACGTGATGGTGGGGACTCATAGGAGACTGCCGGGGTCAACTCG
>58 PE.027_73233
CTAGCTGTAAACGATGATCACTGGGTGTGGGCAGGAAGACTGTCTGTGCCGAAGCAAATGCGATAAGTGATCCGCCTGGGGAGTACGACCGCAAGGTTGAAACTCAAAGGAATTGACGGGGACCCGCACAAGCGGTGGAGCATGTGGTTTAATTCGACGCAACGCGAGAACCTTACCAGATCTTGACATCCTACGAACATGTATGAGGATACATGGTGCCTTCGGGAACGTAGAGACAGGTGGTGCATGGCTGTCGACAGCTCGTGTCGTGAGATGTTGGGTTAAGTCCCGCAACGAGCGCAACCCTTATTGTTAGTTACCATCATTAAGTTGGGGACTCTAACGAGACTGCCTGCGAAGAGCAG
>59 PE.130_28783
CACGCCGTAAACGATGAGTGCTAGATATCGGGAGAGTTTCTTTCGGTTTCGCAGCTAACGCATTAAGCACTCCGCCTGGGGAGTACGGCCGCAAGGTTAAAACTCAAAGGAATTGACGGGGGCCCGCACAAGCAGTGGAGCATGCGGTTTAATTCGATGCTACGCGAAAAACCTTACCAACCCTTGACATGGTGGTCGCGGATCGTAGAGATACTTTCCTTCAGTTCGGCTGGACCACACACAGGTGTTGCATGGCTGTCGTCAGCTCGTGTCGTGAGATGTTGGGTTAAGTCCCGCAACGAGCGCAACCCTCATCCTTATTTGCCAACGAGTAATGTCGGGAACTATAAGGAAACTGCCGGTGATAAGCCG
>6 PE.108_271008
CACGCCCTAAACGATGTATATTAGGCATTGGAAGTATCGACCCTTTCAGTGTCGTAGCTAACGCGTTAAATATACCGCCTGGGAAGTACGGCCGCAAGGCTAAAACTCAAAGGAATAGACGGGGATCCGCACAAGTAGAGGATCATGTGGTTCAATTCGACGATAAGCGAGGAACCTCACCAGGGTTTGAAACTAAGCTGCATGCCACAGAAATGTGGAGGCCTTCGAGGGTGCTTAGCAGGTGCTGCATGGTTGTCGTCAGCTCGTGTCGTAAGATGTTCCGTTAAGTCGGGAAACGAGCGCAACCCCTGTCGCGTGTTATACATGTCACGCGAGACTGCCCACGACTAGAACGCACTTCGTGCGAGTCAAAAGACTGAAAGTACCACTCAAGTACCATAAAGACATTTTGTCTTTAAAGTAACTTTTGTACTTTAATTAGACTTTAAAGTAACTTGTCGCTTAGTCAAAGACGCGTTGTTAGTCTGGAGGGAAGGTGGGGAGTGACGT
>60 PE.014_130051
CACGCCCTAAACGATGTCAACTAGGTGTTGGGGGAGGAGACTTCCTTAGTACCGCAGCTAACGCGTGAAGTTGACCGCCTGGGGAGTACGGCCGCAAGGTTGAAACTCAAAGGAATTGACGGGGACCCGCACAAGCGGTGGATTATGTGGATTAATTCGATGCAACGCGAAAAACCTTACCTACCCTTGACATGTCAGAAAGATCGCAGAGATGTGATTGTGCTCGAAAGAGAATCTGAACACAGGTGCTGCATGGCTGTCGTCAGCTCGTGTCGTGAGATGTTGGGTTAAGTCCCGCAACGAGCGCAACCCTTGTCATTAATTGCCATCATTTAGTTGGGCACTTTAATGAGACTGCCGGTGATAAACCG
>61 PE.132_7852
CGCACAGTAAACGATGGATGCCCGCCGTTGGCGCCTTGCGCCTGCGGCCAAGCGAAAGCATTAAGCATCCCACCTGGGGAGTACGCCGGCAACGGTGAAACTCAAAGGAATTGACGGGGGCCCGCACAAGCGGAGGAACATGTGGTTTAATTCGATGATACGCGAGGAACCTTACCCGGCTTGAATTGCAGTCGCTGCCCACAGAGACGTGGGCTTCCCTTCGGGGCGTCTGTGAAGGTGCTGCATGGTTGTCGTCAGCTCGTGCCGTGAGGTGTCGGCTTAAGTGCCATAACGAGCGCAACCCCCTTTCCCAGTTGCCATCGGGTGATGCCGGGCACTCTGGGGACACTGCCACCGCAAGGTGC
>62 PE.060_10258
CACGCTGTAAACGCTGTCGATTTTGGGATTGGGCTTTAAGCTTGGTGCCCGTAGCTAACGTGATAAATCGACCGCCTGGGGAGTACGGCCGCAAGGTTAAAACTCAAATGAATTGACGGGGGCCCGCACAAGCGGTGGAGCATGTGGTTTAATTCGATGCAACGCGAAGAACCTTACCTACTCTTGACATCCATGGAATCCTGTAGAGATACGGGAGTGCCTTCGGGAACCATGAGACAGGTGCTGCATGGCTGTCGTCAGCTCGTGTTGTGAAATGTTGGGTTAAGTCCCGCAACGAGCGCAACCCTTATCCTTTGTTGCCAGCGATTCGGTCGGGAACTCAAAGGAGACTGCCGGTGATAAACCG
>63 PE.075_202056
CATGCCGTAAACGATGTCTACTAGCCGTTGGGGCCTTTGAGGCTTTAGTGGCGCAGCTAACGCGATAAGTAGACCGCCTGGGGAGTACGGTCGCAAGACTAAAACTCAAATGAATTGACGGGGGCCCGCACAAGCGGTGGAGCATGTGGTTTAATTCGATGCAACGCGAAGAACCTTACCTGGCCTTGACATACTAGAAACTTTCCAGAGATGGATTGGTGCCTTCGGGAATCTAGATACAGGTGCTGCATGGCTGTCGTCAGCTCGTGTCGTGAGATGTTGGGTTAAGTCCCGCAACGAGCGCAACCCTTTTCCTTACTTGCCAGCATTTCGGATGGGAACTTTAAGGATACTGCCAGTGACAAACTG
>64 PE.036_94351
CACGCCGTAAACGATGAACACTAGGTGTCGGGAGGAATTTCGGTGCCGGCGCAAACGCAATAAGTGTTCCGCCTGGGGAGTACGTTCGCAAGAATAAAACTCAAAGGAATTGACGGGGACCCGCACAAGTAGCGGAGCATGTGGTTTAATTCGAAGCAACGCGAAGAACCTTACCTAAGCTTGACATGGGGATGAAAAGCAATGTAAAGTTGTAATGATACCCTCGGGTATACATCCCACACAGGTGGTGCATGGTTGTCGTCAGCTCGTGTCGTGAGATGTTGGGTTAAGTCCCGCAACGAGCGCAACCCCTATTGATAGTTGCCAGTACGTTATGGTAGGCACTCTATTAAGACAGTTATGGATAACATA
>65 PE.132_1275
CACACAGTAAACGATGAATACTCGCAGTTTGCGATATACTGTAAGCTGCCAAGCGAAAGCATTAAGTATTCCACCTGGGGAGTACGCCGGCAACGGTGAAACTCAAAGGAATTGACGGGGGCCCGCACAAGCGGAGGAACATGTGGTTTAATTCGATGATACGCGAGGAACCTTACCCGGGCTTGAACTAGCTTCGACGAGAGTAGAGATACTCTTTTCTTCGGACGGAGTTAGAGGTGCTGCATGGTTGTCGTCAGCTCGTGCCGTGAGGTGTCGGCTTAAGTGCCATAACGAGCGCAACCCTTTTCCTTGGTTGCCATCAGGTAATGCTGGGCACTCCATGGATACTGCCATCGTAAGATGT
>66 PE.121_1546
CACGCCGTAAACGATGTCGACTTGGAGGTTGTGCCCTTGAGGCGTGGCTTCCGGAGCTAACGCGTTAAGTCGACCGCCTGGGGAGTACGGCCGCAAGGTTAAAACTCAAATGAATTGACGGGGGCCCGCACAAGCGGTGGAGCATGTGGTTTAATTCGATGCAACGCGAAGAACCTTACCTGGTCTTGACATCCACGGAAGTTTTCAGAGATGAGAATGTGCCTTCGGGAACCGTGAGACAGGTGCTGCATGGCTGTCGTCAGCTCGTGTTGTGAAATGTTGGGTTAAGTCCCGCAACGAGCGCAACCCTTATCCTTTGTTGCCAGCGGTCCGGCCGGGAACTCAAAGGAGACTGCCAGTGATAAACTG
>67 PE.083_54072
CACGCTGTAAACGATGTCAACTAGCTGTTGGTCATACTAATGTGATTAGTAGCGCAGCAAACGCGATAAGTTGACCGCCTGGGGAGTACGGTCGCAAGGATTAAAACTCAAAGGAATTGACGGGGGCCCGCACAAGCGGTGGAGCATGTGGTTTAATTCGATGCAACGCGAAGAACCTTACCTACCCTTGACATACAGCGAAGATTTCAGAGATGAGATTGTGCCTTCGGGAACGCTGATACAGGTGCTGCATGGCTGTCGTCAGCTCGTGTCGTGAGATGTTGGGTTAAGTCCCGTAACGAGCGCAACCCTTGTCCTTAGTTGCCAGCGATTAAAGTCGGGAACTCTAAGGAGACTGGCCGGTGACAAACCG
>68 PE.113_70102
CGCACGGTAAACGCTGGATGCCCGTTTTTGGCTTATTTTAAGTCAGAGACCAAGCGAAAGCATTAAGCATCCCACCTGGGGAGTACGCCGGCAACGGTGAAACTCAAAGGAATTGACGGGGGCCCGCACAAGCGGAGGAACATGTGGTTTAATTCGATGATACGCGAGGAACCTTACCCGGGCTTGAATTGCCAGAGACGGCTCCAGAGATGGAGCTTCCCTTCGGGGCTTTGGTGAAGGTGCTGCATGGTTGTCGTCAGCTCGTGCCGTGAGGTGTCGGCTTAAGTGCCATAACGAGCGCAACCCCTTTCTTCAGTTGCCATCGGGTAATGCCGGGCACTCTGTAGATACTGCCGCCGTAAGTGT
>69 PE.165_223831
CACGCCGTAAACGATGAATGTTAGCCGTCGGGCAGTATACTGTTCGGTGGCGCAGCTAACGCATTAAACATTCCGCCTGGGGAGTACGGTCGCAAGATTAAAACTCAAAGGAATTGACGGGGGCCCGCACAAGCGGTGGAGCATGTGGTTTAATTCGAAGCAACGCGCAGAACCTTACCAGCCCTTGACATCCTGTGTTACCTCTAGAGATAGGGGGTCCACTTCGGTGGCGCAGAGACAGGTGCTGCATGGCTGTCGTCAGCTCGTGTCGTGAGATGTTGGGTTAAGTCCCGCAACGAGCGCAACCCTCGCCCTTAGTTGCCAGCATTTAGTTGGGCACTCTAAGGGGACTGCCGGTGATAAGCCGA
>7 PE.119_4915
CTGGCCGTAAACGATGGATACTAGGTGTGGGAGGTATCGACCCCTACCGTGCCGGAGTTAACGCAATAAGTATCCCGCCTGGGGAGTACGGCCGCAAGGCTGAAACTCAAAGGAATTGACGGGGACCCGCACAAGCGGTGGAGTATGTGGTTTAATTCGAAGCAACGCGAAGAACCTTACCAGGCCTTGACATTGACTGAAAGAGCTAGAGATAGCTCCCTCTCTTCGGAGACAGGAAAACAGGTGGTGCATGGCTGTCGTCAGCTCGTGTCGTGAGATGTTGGGTTAAGTCCCGCAACGAGCGCAACCCCTGTTCTTTGTTGCCAGCATGTAAGGATGGGCACTCAAAGGAGACTGCCGCGGAGAACGCG
>70 PE.077_129264
CACGCAGTAAACGATGAATACTAGGTGTCGGGGAGTTAAATTTCCGGTGCCGGCGCAAACGCAATAAGTATTCCACCTGGGGAGTACGTTCGCAAGAATGAAACTCAAAGGAATTGACGGGGACCCGCACAAGCGGTGGAGCATGTGGTTTAATTCGAAGCAACGCGAAGAACCTTACCAAGCCTTGACATGCCGGTGAAGGGGGAGTAAAATCCTCTGCCCTTTGGGGCACCGGACACAGGTGGTGCATGGTTGTCGTCAGCTCGTGTCGTGAGATGTTGGGTTAAGTCCCGCAACGAGCGCAACCCTCATTCCCGGTAGCCAGCAGTAAGATGGGGACTCCGGGGAGACTGCCGAGGAAGACTCG
>71 PE.069_149628
CACGCTGTAAACGATGAATACTAGGTGTCGGTACCCGAAGGGTATCGGTGCCGTCGCAAACGCATTAAGTATTCCACCTGGGGAGTACGTTCGCAAGAATGAAACTCAAAGGAATTGACGGGGACCCGCACAAGCGGTGGAGCATGTGGTTTAATTCGAAGCAACGCGAAGAACCTTACCAAGTCTTGACATCCCGATGACAAGCGATGTAATGTCGTTTCTCTTCGGAGCATCGGAGACAGGTGGTGCATGGTTGTCGTCAGCTCGTGTCGTGAGATGTTGGGTTAAGTCCCGCAACGAGCGCAACCCTTGTTCTTAGTAGCCAGCAGGTGACGCTGGGCACTCTAGGGAGACTGCCGGGGTGAACCCG
>72 PE.138_403883
CACGCCCTAAACGATGTCTACTAGTTGTCGGGACTTAATTGTCTTGGTAACGCAGCTAACGCGTGAAGTAGACCGCCTGGGGAGTACGGTCGCAAGATTAAAACTCAAAGGAATTGACGGGGACCCGCACAAGCGGTGGATGATGTGGATTAATTCGATGCAACGCGAAAAACCTTACCTACCCTTGACATGGCAGGAATCCCGAAGAGATTTGGGAGTGCTCGCAAGAGAACCTGCACACAGGTGCTGCATGGCTGTCGTCAGCTCGTGTCGTGAGATGTTGGGTTAAGTCCCGCAACGAGCGCAACCCTTGTCATTAGTTGCTACGAAAGGGCACTCTAATGAGACTGCCGGTGACAAACCG
>73 PE.076_4699
CACGCAGTAAACGATGAATACTTGGTGTCGGGGAGGTAAACTCTTCGGTGCCGCAAGCAAACGCATTAAGTATTCCACCTGGGGAGTACGTTCGCAAGAATGAAACTCAAAGGAATTGACGGGGACCCGCACAAGCGGTGGAGCATGTGGTTTAATTCGAAGCAACGCGAAGAACCTTACCAAATCTTGACATACTCTTGAATAGTCTTGTAATGAGACTAGTCTTTCGGGACAAGGGATACAGGTGGTGCATGGTTGTCGTCAGCTCGTGTCGTGAGATGTTGGGTTAAGTCCCGCAACGAGCGCAACCCTTGTCGTCAGTAGCCAGCAGTAAGATGGGAACTCTGACGAGACAGCCGGAGATAATCCG
>74 PE.073_265917
CGCACAGTAAACGATGTACACTAGGTGTTGGGGTAAGACTCAGTGCCGCAAGCAAACGCAATAAGTGTACCGCCTGGGGAGTATGCTCGCAAGAGTGAAACTCAAAGGAATTGACGGGGGCCCACACAAGCGGTGGAGCATGTGGTTTAATTCGATGATACGCGAGGAACCTTACCTGGGTTTGACATCAAGAGGAATACTGTAGAGATATGGTAGCGTAGTAATACGTCTCTTGACAGGTGCTGCATGGCTGTCGTCAGCTCGTGCCGTGAGGTGTTGGGTTAAGTCCCGCAACGAGCGCAACCCCTACTGCCAGTTACTAACAGGTAAAGCTTGAGGACTCTGGCGGAACTGCCGGTGATAAACCG
>75 PE.050_6127
CTGGCCGTAAACGATGGATACTAGGTGTGGGAGGTATCGACCCCTACCGTGCCGGAGTTAACGCAATAAGTATCCCGCCTGGGGAGTACGGTCGCAAGACTGAAACTCAAAGGAATTGACGGGGACCCGCACAAGCGGTGGAGTATGTGGTTTAATTCGAAGCAACGCGAAGAACCTTACCAGGTCTTGACATTGATTGAAAGGCGTAGAGATACGTCCCCTCTCTTCGGAGACAAGAAAACAGGTGGTGCATGGCTGTCGTCAGCTCGTGTCGTGAGATGTTGGGTTAAGTCCCGCAACGAGCGCAACCCCTGTCCTTTGTTGCCAGCATGTAGTGGTGGGCACTCAAAGGAGACTGCCGCGGAGAACGCG
>76 PE.113_21041
CATGCTGTAAACGTTGGGCACTAGGTGTGGGGGGTCTTTCCGGGCCGTCCGCGCCGTAGCTAACGCATTAAGTGCCCCGCCTGGGGAGTACGGCCGCAAGGCTAAAACTCAAAGGAATTGACGGGGGCCCGCACAAGCGGCGGAGCATGCGGATTAATTCGATGCAACGCGAAGAACCTTACCAAGGCTTGACATGGGCCGGCTGCTCCTGGAGACGGGGGCTCCCCATTTTTTGGGGCTGGTTCACAGGTGGTGCATGGTTGTCGTCAGCTCGTGTCGTGAGATGTTGGGTTAAGTCCCGCAACGAGCGCAACCCTTGTCCCGTGTTGCCAGCGCGTGGTGGCGGGGACTCGCGGGAGACTGCCGGGGTTAACTCG
>77 PE.110_124082
CACGCTGTAAACGATGTCGACTTGGAGGTTGTGCCCTTGAGGCGTGGCTTCCGGAGCTAACGCGTTAAGTCGACCGCCTGGGGAGTACGGCCGCAAGGTTAAAACTCAAATGAATTGACGGGGGCCCGCACAAGCGGTGGAGCATGTGGTTTAATTCGATGCAACGCGAAGAACCTTACCTACTCTTGACATCCACGGAATTCGCCAGAGATGGCTTAGTGCCTTCGGGAACCGTGAGACAGGTGCTGCATGGCTGTCGTCAGCTCGTGTTGTGAAATGTTGGGTTAAGTCCCGCAACGAGCGCAACCCTTATCCTTTGTTGCCAGCACGTAATGGTGGGAACTCAAAGGAGACTGCCGGTGATAAACCG
>78 PE.014_27553
CACGCTGTAAACGATGAGTGTTAGGTTCTTGGAATAATCTGGGAGCCGCAGCTAACGCATTAAACACTCCGCCTGGGGAGTACGCACGCAAGTGTGAAACTCAAAGGAATTGACGGGGACCCGCACAAGCAGCGGAGCATGTGGTTTAATTCGACGCAACGCGAAGAACCTTACCAAGTCTTGACATAATACGGAGGGAATTAGAGATAGTTTCTTAAGACTTCGGTCTACTGTATTACAGGTGGTGCATGGTTGTCGTCAGCTCGTGTCGTGAGATGTTGGGTTAAGTCCCATAACGAGCGCAACCCCTATCGTTAGTTACCATCATTAAGTTGGGGACTCTAGCGATACTGCCGGTGATAAACCG
>79 PE.124_178194
CACACCGTAAACGATGGATACTAGGTGTTGGCAATGAATAATTGTCGGTGCCGGCGCTAACGCAATAAGTATCTCACCTGGGGAGTACGACCGCAAGGTTGAAACTCAAAGGAATTGACGGGGGCCCGCACAAGCAGTGGAGTATGTGGTTTAATTCGAAGATACGCGAAGAACCTTACCAAGGCTTGACATATAGAGGAATAAGTGGGAAACTATTTAGCTCTTCGGAGTCTCTATACAGGTGGTGCATGGTTGTCGTCAGCTCGTGTCGTGAGATGTTAGGTTAAGTCCTGCAACGAGCGCAACCCCTATTTCTAGTTGCCAGCACGTAATGGTGGGAACTCTAGAAAGACTGCCGGTGATAAATCG
>8 PE.060_15751
CACGCAGTAAACGATGATAACTGGGCGTATGCGATATACAGTATGCTCCTAAGCGAAAGCGTTAAGTTATCCACCTGGGGAGTACGCCGGCAACGGTGAAACTCAAAGGAATTGACGGGGGCCCGCACAAGCGGAGGAACATGTGGTTTAATTCGATGATACGCGAGGAACCTTACCCGGATTGAAATGTAGATGACCGCTCCTGAAAGGGAGTTTTCCTTCGGGACATCTATGTAGGTGCTGCATGGTTGTCGTCAGCTCGTGCCGTGAGGTGTCGGCTTAAGTGCCATAACGAGCGCAACCCCTGTCTACGGTTGCCATCAGGTAATGCTGGGAACTCCGTAGAGACTGCCGTCGTAAGGCGT
>80 PE.116_156795
CACGCCGTAAACGATGAATGCTAGGTGTTGGAGGGTTTCCGCCCTTCAGTGCCGCAGCTAACGCAATAAGCATTCCGCCTGGGGAGTACGACCGCAAGGTTGAAACTCAAAGGAATTGACGGGGGCCCGCACAAGCGGTGGAGCATGTGGTTTAATTCGAAGCAACGCGAAGAACCTTACCAGGTCTTGACATCCTTTGACCACCTAAGAGATTAGACTTTCCCTTCGGGGACAAAGTGACAGGTGGTGCATGGCTGTCGTCAGCTCGTGTCGTGAGATGTTGGGTTAAGTCCCGCAACGAGCGCAACCCTTGTTGTCAGTTACCAGCATTAAGTTGGGCACTCTGGCGAGACTGCCGGTGACAAACCG
>81 PE.108_251735
CACGCCGTAAACGATGATCACTCGCTGTATGCGATACACAGTATGCGGCCAAGCGAAAGCATTAAGTGATCCACCTGGGGAGTACGATCGCAAGGTTGAAACTCAAAGGAATTGACGGGGGCCCGCACAAGCGGAGGAACATGTGGTTTAATTCGATGATACGCGAGGAACCTTACCTGGGCTTAAATGTAGAGCGACAGCTTGTGAAAGCAGGCTTTCTTCGGACGATCTACAAGGTGCTGCATGGTTGTCGTCAGCTCGTGCCGTGAGGTGTCGGGTTAAGTCCCATAACGAGCGCAACCCTTATCGTTAGTTGCCAGCGGGTCAAGCCGGGGACTCTAGCGAGACTGCCACCGTAAGGTGT
>82 PE.071_3961
CTGGCCGTAAACGATGGATACTAGGTGTCATCGGTATCAACCCCGGTGGTGCCGTAGCTAACGCGTTAAGTATCCCGCCTGGGGAGTACGGTCGCAAGGCTGAAACTCAAAGGAATTGACGGGGGCCCGCACAAGCGGTGGAGCATGTGGTTTAATTCGATGCAACGCGAAGAACCTTACCAAGCTTGACATGTCGAGAACCCCTGTGAAAGCAGGGGGTGCCGCAAGGAGCTCGAACACAGGTGGTGCATGGCTGTCGTCAGCTCGTGTCGTGAGATGTTGGGTTAAGTCCCGCAACGAGCGCAACCCTCGTCGTTAGTTGCCAGCGCGTCATGGCGGGCACTCTAGCGAGACTGCCGGTGACAAACCG
>83 PE.096_11415
CATGCCGTAAACGTTGGGCACTAGGTGTGGGGACCATTCCACGGTTTCCGCGCCGCAGCTAACGCATTAAGTGCCCCGCCTGGGGAGTACGGCCGCAAGGCTAAAACTCAAAGGAATTGACGGGGGCCCGCACAAGCGGCGGAGCATGCGGATTAATTCGATGCAACGCGAAGAACCTTACCAAGCTTGACATGTTCTCGATCGCCGTAGAGATACGGTTTCCCCTTTGGGGCGGGTTCACAGGTGGTGCATGGTTGTCGTCAGCTCGTGTCGTGAGATGTTGGGTTAAGTCCCGCAACGAGCGCAACCCTCGTTCCATGTTGCCAGCACGTAATGGTGGGGACTCATGGGAGACTGCCGGGGTCAACTCG
>84 PE.033_68732
CTGGCCCTAAACGATGAGAACTGGGTAGTAGCCCGGGCATGGGGTTACTGCCGCAGCCAAAGTGCTAAGTTCTCCGCCTGGGGAGTATGGTCGCAAGGCTGAAACTCAAAGGAATTGACGGGGGCTCACACAAGCGGTGGAGCATGTGGCTTAATTCGAGGCTACGCGAAGAACCTTATCCCGGACTTGACATGTGCGAAAGCGCTCGCAGGTAGGACCCGGAAACGGGGACGAACGGTATCCAACCCGGAAGCGAGCACAGGTGCTGCATGGCTGTCGTCAGCTCGTGTCGTGAGATGTCGGGTTAAGTCCCATAACGAGCGAAACCCTTACCCCTAGTTGCTACCGGCAACGGGCACTCTAGGGGGACTGCCGGTGTCAAACCG
>85 PE.027_42646
CACACTGTAAACGATGTACACTAGGTGTTGGGGCAAGAGCTTCAGTGCCAAAGCAAACGCGATAAGTGTACCGCCTGGGGAGTATGCCCGCAAGGGTGAAACTCAAAGGAATTGACGGGGGCCCGCACAAGCGGTGGAGCATGTGGTTTAATTCGATGGTACGCGAGGAACCTTACCTGGGTTTGACATCTAGTAGAAGGTCTTAGAGATAAGGCCGGGTAGCAATACCCTGCTAGACAGGTGCTGCATGGCTGTCGTCAGCTCGTGCCGTGAGGTGTTGGGTTAAGTCCCGCAACGAGCGCAACCCCTACTGCCAGTTACTAACAGGTAAAGCTTGAGGACTCTGGCGGAACTGCCGATGACAAATCG
>86 PE.022_24867
CACGCCCTAAACGATGTCAACTAGACGTTGGGTATTTTACTCAGTGTCGCAGCTAACGCATTAAGTTGACCGCCTGGGGAGTACGGCCGCAAGGTTGAAACTCAAAGAAATTGACGGGGACCCGCACAAGCGGTGGAGCATGTGGTTTAATTCGATGCAACGCGAAGAACCTTACCAGGCCTTGACATCCAGAGAACTTAGCAGAGATGCTTTGGTGCCTTCGGGAACTCTGAGACAGGTGTTGCATGGCTGTCGTCAGCTCGTGTCGTGAGATGTTGGGTTAAGTCCCGCAACGAGCGCAACCCCTATCCTTATTTGCCAGCACTTCGGGTGGGAACTTTAAGGAGACTGCCGGTGATAAACCG
>87 PE.074_205666
CATGCCGTAAACGTTGGGCACTAGGTGTGGGGGACATTCCACGTTTTCCGCGCCGTAGCTAACGCATTAAGTGCCCCGCCTGGGGAGTACGGCCGCAAGGCTAAAACTCAAAGGAATTGACGGGGGCCCGCACAAGCGGCGGAGCATGCGGATTAATTCGATGCAACGCGAAGAACCTTACCAAGGCTTGACATGCATTAGATCGCGTCAGAGATGGCGTTTCCCTTCGGGGCTGGTGTACAGGTGGTGCATGGTTGTCGTCAGCTCGTGTCGTGAGATGTTGGGTTAAGTCCCGCAACGAGCGCAACCCTCGTTCTATGTTGCCAGCGGTTCGGCCGGGGACTCATAGGAGACTGCCGGGGTCAACTCG
>88 PE.046_55219
CGCACGGTAAACGATGGATGCCCGCTGTCGGCGCCTTGCGCCGGCGGCCAAGCGAAAGCGTTAAGCATCCCACCTGGGGAGTACGCCGGCAACGGTGAAACTCAAAGGAATTGACGGGGGCCCGCACAAGCGGAGGAACATGTGGTTTAATTCGATGATACGCGAGGAACCTTACCCGGGCTTGAATTGCAGGAGAACGAAACAGAGATGTTGAGGTCCTTCGGGACTCCTGCGAAGGTGCTGCATGGTTGTCGTCAGCTCGTGCCGTGAGGTGTCGGCTTAAGTGCCATAACGAGCGCAACCCCTCTCCCCAGTTGCCATCGGGTGATGCCGGGCACTCCGGGGACACTGCCGCCGCAAGGTGC
>89 PE.049_24299
CTAGCTGTAAACGATGATTACTGGGTGTGGGCATGAAGAGTGTCTGTGCCGAAGCTAATGCGATAAGTAATCCGCCTGGGGAGTACGACCGCAAGGTTGAAACTCAAAGGAATTGACGGGGACCCGCACAAGCGGTGGAGCATGTGGTTTAATTCGACGCAACGCGAGAACCTTACCAGATCTTGACATCCTACGTAGGCCTGTGAGAACAGGCCGTGCCTTCGGGAACGTAGAGACAGGTGGTGCATGGCTGTCGACAGCTCGTGTCGTGAGATGTTGGGTTAAGTCCCGCAACGAGCGCAACCCCTATAGTTAGTTACCATCATTAAGTTGGGGACTCTAACTAGACTGCCTGCGAAGAGCAG
>9 PE.165_383054
GCAGCATGAAGTGGAGAACATCTCTGGGGCACCAGAGGAGGGAGAGCACTGCAGTTGTGAGGCATTGATCTCACTGCTGTCCTGTTACAGCAGAAAGAAACCCTGGACCAAACTTAAATGATACACTCCCATGGAGGCAGTATTCAAACCAGCCCTAGGTAGAGGGAAATTGCCACAGATCATGAGTTCAAAACTTGAGTTCCCACACACCTCACCACCTAGGACTAAATTGCTTTGGGACTCCAAGTACACTTGAAAGGTAGTATAGGTCATAAGGACTGCAACTCTTAGGCAAGCCCTAGTGCTGAAATGGGCCCAGAGAAAGTGGAGTGTGGGGGTGAGAGTATATGATCTACTGATCTGGGGTGTCTAAGAAAATGCTGCCATCACCCCTACCCTAACCCTAGGCTACACAGTTTGTAGCTCCAAAAGAGACTCCATATTTCCTACCCGAGGATAGGA
>90 PE.066_96470
CATGCCGTAAACGTTGGGCACTAGGTGTGGGGGACATTCCACGTTTTCCGCGCCGTAGCTAACGCATTAAGTGCCCCGCCTGGGGAGTACGGCCGCAAGGCTAAAACTCAAAGGAATTGACGGGGGCCCGCACAAGCGGCGGAGCATGCGGATTAATTCGATGCAACGCGAAGAACCTTACCAAGGCTTGACATATACCGGATCGTTCCAGAGATGGTTCTTCCCCTTTGGGGTCGGTATACAGGTGGTGCATGGTTGTCGTCAGCTCGTGTCGTGAGATGTTGGGTTAAGTCCCGCAACGAGCGCAACCCTCGTTCCATGTTGCCAGCACGTGATGGTGGGGACTCATGGGAGACTGCCGGGGTCAACTCG
>91 PE.069_13554
CGCACGGTAAACGATGAATACTCGCAGTTCGGCCTTTATGGTCGAGTTGTCCAGCGAAAGCGTTAAGTATTCCACCTGGGGAGTACGCCGGCAACGGTGAAACTCAAAGGAATTGACGGGGGCCCGCACAAGCGGAGGAACATGTGGTTTAATTCGATGATACGCGAGGAACCTTACCCGGGCTTGAACCAAGAGTGACGAGTGCAGAGATGCGCTTATTCTTCGGACACTTTTGGAGGTGCTGCATGGTTGTCGTCAGCTCGTGCCGTGAGGTGTCGGCTTAAGTGCCATAACGAGCGCAACCCTTTTCTACGTTTGCCATCGGGTAATGCCGGGAACTCCGTGGATACTGCCGCCGCAAGGCG
>92 PE.081_7426
CACGCCGTAAACGATGATCACTCGCTCTTGGCGATATGCTGTCAGGGGCTTAGCGAAAGCGTTAAGTGATCCACCTGGGGAGTACGGTCGCAAGACTGAAACTCAAAGGAATTGACGGGGGCCCGCACAAGCGGAGGAACATGTGGTTTAATTCGATGATACGCGAGAACCTTACCTGGGCTCGAACGGGATCTGAATTGCTTGGGAAACTAGGCGAGCTTTTCGGAGCAGATTTCGAGGTGCTGCATGGTTGTCGTCAGCTCGTGCCGTGAGGTGTCGGGTTAAGTCCCATAACGAGCGCAACCCTTATCGTCAGTTACCATCAAGTAAAGTTGGGGACTCTGGCGAGACTGCCGGTGCAAACCGT
>93 PE.112_326503
TCTAGAAGCCATTAGAGTGAAAGCTATCTTTCCTACCTACAGCTAAAAATGTAAAAGTGAGCGCGCTCAGGCGGCCCTGCTCCTAGAAAGATCCAGGCCCCTTCATACCCCAACCCCTGGCCGGGGACAGTTGGTAGCGGTGGCTGGTGGCGAAGCTGCAGGGCGCCCAAGGCCCCCTGCGGCCCAGGAGTGACCCGAGTGCACTCGCCCCTTACTCTGGCCTGGGGCCTGAAGAAGGCACTGGAACACGGAAGCTGATGCTGCACTTTAGATGCAAAGCGTAGATTTGCACTCTGGCTAAGGCACTGAATGAACACCACTGTGGCCCTGGGACAAGGAGCTGTGGTCCGTCTGGGATCAACTAGGTGGCGAAGGGGAGGGAGAAAGGAAGAGAGAGGGCTTGCGCGCGGGAGAG
>94 PE.146_55700
CACGCCATAAACGATGAGAACTAGACGTTGAAGGGGTAAGCCCTCCAGTGTCGTAGCTAACGCGCTAAGTTCTCCGCCTGGGGAGTACGGCCGCAAGGTTGAAACTCAAAGGAATTGACGGGGACCCGCACAAGCGGTGGAGCATGTGGTTTAATTCGATGCAACGCGAAGAACCTTACCTGGTCTTGACATCCTGGGAATCCCGTAGAGATATGGGAGTGCCGCAAGGAACCCAGAGACAGGTGCTGCATGGCTGTCGTCAGCTCGTGTCGTGAGATGTTGGGTTAAGTCCCGCAACGAGCGCAACCCTTGTCCTTAGTTGCCATCATTCAGTTGGGCACTCTAAGGAGACCGCCGGTGACAAACCG
>95 PE.042_51577
CTGGCCGTAAACGATGGATACTAGGTGTGGGAGGTATCGACCCCTACCGTGCCGGAGTTAACGCAATAAGTATCCCGCCTGGGGAGTACGGTCGCAAGACTGAAACTCAAAGGAATTGACGGGGACCCGCACAAGCGGTGGAGTATGTGGTTTAATTCGAAGCAACGCGAAGAACCTTACCAGGCCTTGACATTGACTGAAGTTACTAGAGATAGTAATGTTTCTTCGGAAACAGGAAAACAGGTGGTGCATGGCTGTCGTCAGCTCGTGTCGTGAGATGTTGGGTTAAGTCCCGCAACGAGCGCAACCCCTGTTCTTTGTTGCCATCAGGTAGAGCTGGGCACTCAAAGGAGACTGCCGCGGAGAACGCG
>96 PE.125_235653
CACGCAGTAAACGATGCAGACTAGGCGTGGGGGGACTTGACCCCCTCCGTGCCGGAGCTAACGCGGGAAGTCTGCCGCCTGGGGAGTACGGCCGCAAGGCTAAAACTCAAAGGAATTGACGGGGGCCCGCACAAGCGGCGGAGCGTGCTCTTTAATTCGTCGCAACGCGAAGAACCTTACCAGGGTTTGACATGGATCTGCAGAGCCGTGAAAGCGGTTGGCCTTCGAGGGTGATCCACAGGTGCTGCATGGCTGTCGTCAGCTCGTGTCGTGAGATGTTGGGTTAAGTCCCGCAACGAGCGCAACCCTTGTGTCCAGTTGCGATTTTCTGGACAGACTGCCGGGAGCAAACCG
>97 PE.146_120458
CGGATCAGCGATATTGTCCCAATAGCGCGTGGCCGGGTGCAGCCGCTCCCCGTGCTGGTTCACGACGTCGATCCCCGGATACTTCTTGTGCAGCCAAAGCGGCGCCGGGGCGCCGGGGATGTCGAGAATCACCTTGATGCCGGCGGCGTGCATCTGATCGAGCACGCGGTCGAACCACTCGAAGCTGAACTGTCCGTCCGCCGGCTCGAATGAACTCCCACGACAGGTCGCCCATGCGCACCATGTTGAAGCCCGCCGCCTTCATGATGGCGATGTCGGCGCGGATCTGCTCGGGCGAGCGGTCGATGGGCTGGTAGCAGGTCCCCACGAACAGCTGATGAGGAAAGGTCTGAACCGCCGCCGGACGACTGGTCGCCTGGGCGAGGACGGGCGCGGGGGCGACCGCCAAGACCATGGCGCCAATGACGCCGCCGAAGGCGGGATGACGT
>98 PE.069_82019
CACGCCGTAAACGATGGATACTAGGTGTAGGAGGTATCGACCCCTCCTGTGCCGGAGTTAACGCAATAAGTATCCCGCCTGGGAAGTACGATCGCAAGATTAAAACTCAAAGGAATTGACGGGGGCCCGCACAAGCGGTGGAGTATGTGGTTTAATTCGACGCAACGCGAAGAACCTTACCAAGCCTTGACATTGATCGCAATCCATAGAAATATGGAGTTCTTCTTCGGAAGACGAGAAAACAGGTGGTGCACGGCTGTCGTCAGCTCGTGTCGTGAGATGTTGGGTTAAGTCCCGCAACGAGCGCAACCCCTATTTCCTGTTACCAGCACGTAAAGGTGGGGACTCAGGAGAGACCGCCGCGGACAACGCG
>99 PE.112_293924
CACGCCCTAAACGATGTCAACTAGCTGTTGGGGCCGTTAGGCCTTAGTAGCGCAGCTAACGCGTGAAGTTGACCGCCTGGGGAGTACGGTCGCAAGATTAAAACTCAAAGGAATTGACGGGGACCCGCACAAGCGGTGGATGATGTGGATTAATTCGATGCAACGCGAAAAACCTTACCTACCCTTGACATGTCTGGAAAGCCGAAGAGATTTGGCCGTGCTCGCAAGAGAACCGGAACACAGGTGCTGCATGGCTGTCGTCAGCTCGTGTCGTGAGATGTTGGGTTAAGTCCCGCAACGAGCGCAACCCTTGTCATTAGTTGCTACGCAAGAGCACTCTAATGAGACTGCCGGTGACAAACCG
